# Supplementary material for: Altered Gut Microbiota and Immunity Defines Plasmodium vivax Survival in Anopheles stephensi
Source: Front Immunol. 2020 May 14;11:609. doi: 10.3389/fimmu.2020.00609 (PMC7240202; doi:10.3389/fimmu.2020.00609)
Supplement: Supplementary file 2 [file Table_2.XLS]

## Sheet: Insect matched
Sequence name	Sequence length	Hit Description	Hit Accession	E-Value	Similarity	Bit-Score	Alignment length	Read Count	FPKM
CDS_6668_Trasncript_29535	867	trypsin [Anopheles stephensi]	AAB66878	0	98	526.554	274	271118	55703.6
CDS_6059_Trasncript_28373	636	AGAP004883-PA [Anopheles gambiae str. PEST] >gi|157016892|gb|EDO64031.1| AGAP004883-PA [Anopheles gambiae str. PEST]	XP_001688554	0	75	205.682	166	184744	51743.7
CDS_4065_Trasncript_23773	465	peritrophin A [Anopheles gambiae] >gi|37777716|gb|AAR02438.1| peritrophin A [Anopheles gambiae]	AAR02437	0	81	193.741	136	59900	22946.6
CDS_3892_Trasncript_23232	915	AGAP007745-PA [Anopheles gambiae str. PEST] >gi|157015252|gb|EAA12626.3| AGAP007745-PA [Anopheles gambiae str. PEST]	XP_317776	0	92	366.696	242	55384	10782.2
CDS_6395_Trasncript_29056	789	AGAP001352-PA [Anopheles gambiae str. PEST] >gi|116116508|gb|EAA01402.2| AGAP001352-PA [Anopheles gambiae str. PEST]	XP_321793	0	82	327.02	257	54209	12238.8
CDS_6553_Trasncript_29333	858	trypsin-related protease [Anopheles gambiae]	CAA80514	0	87	385.956	255	51284	10647.3
CDS_3510_Trasncript_21984	825	AGAP001198-PA [Anopheles gambiae str. PEST] >gi|55234144|gb|EAA01811.2| AGAP001198-PA [Anopheles gambiae str. PEST]	XP_321961	0	82	384.415	260	38055	8216.79
CDS_6622_Trasncript_29448	699	AGAP006433-PA [Anopheles gambiae str. PEST] >gi|116127096|gb|EAU76603.1| AGAP006433-PA [Anopheles gambiae str. PEST]	XP_001237817	0	65	134.42	136	33483	8532.8
CDS_4219_Trasncript_24257	888	AGAP008861-PA [Anopheles gambiae str. PEST] >gi|55235152|gb|EAA15148.2| AGAP008861-PA [Anopheles gambiae str. PEST]	XP_319603	0	89	394.045	238	28251	5667.16
CDS_7324_Trasncript_30686	1170	AGAP006434-PA [Anopheles gambiae str. PEST] >gi|116127097|gb|EAA11173.3| AGAP006434-PA [Anopheles gambiae str. PEST]	XP_316470	0	76	346.28	270	27543	4193.43
CDS_2349_Trasncript_16938	441	AGAP001182-PA [Anopheles gambiae str. PEST] >gi|55234159|gb|EAA01520.2| AGAP001182-PA [Anopheles gambiae str. PEST]	XP_321975	0	70	167.162	148	24116	9741.17
CDS_3652_Trasncript_22432	885	AGAP001199-PA [Anopheles gambiae str. PEST] >gi|55234143|gb|EAA01687.2| AGAP001199-PA [Anopheles gambiae str. PEST]	XP_321960	0	91	416.387	247	22172	4462.78
CDS_7280_Trasncript_30609	939	ICHIT protein [Anopheles gambiae]	CAA09389	0	77	130.954	92	20255	3842.47
CDS_4064_Trasncript_23770	489	No Blast hit						19204	6995.63
CDS_5665_Trasncript_27641	360	AGAP006442-PA [Anopheles gambiae str. PEST] >gi|157016228|gb|EAA11094.5| AGAP006442-PA [Anopheles gambiae str. PEST]	XP_316478	0	94	197.593	119	19179	9490.03
CDS_6522_Trasncript_29288	1302	AGAP008370-PA [Anopheles gambiae str. PEST] >gi|157014857|gb|EDO63564.1| AGAP008370-PA [Anopheles gambiae str. PEST]	XP_001689001	0	95	754.977	397	18197	2489.62
CDS_3082_Trasncript_20389	348	AGAP012100-PA [Anopheles gambiae str. PEST] >gi|109927841|sp|Q9GT45.2|RS26_ANOGA RecName: Full=40S ribosomal protein S26 [Anopheles gambiae] >gi|116116992|gb|EAA00291.4| AGAP012100-PA [Anopheles gambiae str. PEST]	XP_320428	0	99	232.261	115	17838	9130.85
CDS_5073_Trasncript_26400	810	AGAP011824-PA [Anopheles gambiae str. PEST] >gi|116117223|gb|EAA00332.3| AGAP011824-PA [Anopheles gambiae str. PEST]	XP_320690	0	99	454.907	221	17124	3765.86
CDS_5624_Trasncript_27562	1863	AGAP012400-PA [Anopheles gambiae str. PEST] >gi|21287858|gb|EAA00179.1| AGAP012400-PA [Anopheles gambiae str. PEST]	XP_320158	0	90	1034.63	583	16819	1608.17
CDS_7301_Trasncript_30648	1482	AGAP001240-PA [Anopheles gambiae str. PEST] >gi|333470451|gb|EAA01781.5| AGAP001240-PA [Anopheles gambiae str. PEST]	XP_321914	0	95	902.894	472	16787	2017.76
CDS_5651_Trasncript_27607	414	AGAP001193-PA [Anopheles gambiae str. PEST] >gi|55234150|gb|EAA01469.2| AGAP001193-PA [Anopheles gambiae str. PEST]	XP_321968	0	71	99.3673	97	16522	7108.97
CDS_5345_Trasncript_26987	966	AGAP004918-PA [Anopheles gambiae str. PEST] >gi|116127643|gb|EAA10406.3| AGAP004918-PA [Anopheles gambiae str. PEST]	XP_315007	0	86	467.618	301	15571	2871.33
CDS_2697_Trasncript_18671	519	AGAP013137-PA [Anopheles gambiae str. PEST] >gi|333468302|gb|EGK96900.1| AGAP013137-PA [Anopheles gambiae str. PEST]	XP_003436113	0	78	182.185	131	14874	5105.11
CDS_5189_Trasncript_26653	756	AGAP009828-PA [Anopheles gambiae str. PEST] >gi|157014048|gb|EAA14316.4| AGAP009828-PA [Anopheles gambiae str. PEST]	XP_318940	0	77	303.138	230	11291	2660.45
CDS_3549_Trasncript_22096	366	AGAP010591-PA [Anopheles gambiae str. PEST] >gi|114864919|gb|ABI83784.1| 40S ribosomal protein S2 [Anopheles funestus] >gi|116128038|gb|EAA09966.3| AGAP010591-PA [Anopheles gambiae str. PEST]	XP_314556	0	100	243.817	121	9869	4803.26
CDS_7147_Trasncript_30350	1584	AGAP007990-PA-like protein [Anopheles sinensis]	KFB48155	0	92	863.218	482	9839	1106.47
CDS_7241_Trasncript_30539	2934	AGAP003692-PA [Anopheles gambiae str. PEST] >gi|333468918|gb|EAL40620.2| AGAP003692-PA [Anopheles gambiae str. PEST]	XP_562562	0	85	1327	947	8680	526.992
CDS_4964_Trasncript_26175	1740	AGAP012401-PA [Anopheles gambiae str. PEST] >gi|116116740|gb|EAA00181.3| AGAP012401-PA [Anopheles gambiae str. PEST]	XP_320155	0	95	918.302	488	8538	874.08
CDS_5635_Trasncript_27590	729	AGAP008296-PA [Anopheles gambiae str. PEST] >gi|189041716|sp|P35035.3|TRY1_ANOGA RecName: Full=Trypsin-1; AltName: Full=Antryp1; Flags: Precursor [Anopheles gambiae] >gi|55237398|gb|EAA12590.3| AGAP008296-PA [Anopheles gambiae str. PEST]	XP_317170	0	79	311.227	239	8474	2070.64
CDS_6022_Trasncript_28312	2814	AGAP004860-PA [Anopheles gambiae str. PEST] >gi|157016912|gb|EAA09719.4| AGAP004860-PA [Anopheles gambiae str. PEST]	XP_314331	0	87	1417.91	890	8339	527.879
CDS_7429_Trasncript_30866	2676	AGAP003926-PA [Anopheles gambiae str. PEST] >gi|333469551|gb|EAA13675.5| AGAP003926-PA [Anopheles gambiae str. PEST]	XP_318379	0	83	1219.14	862	7819	520.486
CDS_6615_Trasncript_29433	1323	enolase binding protein [Anopheles stephensi]	AGT39942	0	100	788.875	407	7810	1051.56
CDS_5045_Trasncript_26344	816	AGAP004900-PA [Anopheles gambiae str. PEST] >gi|157016537|gb|EAA10353.4| AGAP004900-PA [Anopheles gambiae str. PEST]	XP_314989	0	95	428.328	244	7547	1647.51
CDS_3050_Trasncript_20267	498	40S ribosomal protein S11 [Anopheles funestus]	ABI83780	0	100	307.76	152	6210	2221.3
CDS_4929_Trasncript_26110	588	AGAP005061-PB [Anopheles gambiae str. PEST] >gi|55240453|gb|EAA09489.2| AGAP005061-PB [Anopheles gambiae str. PEST]	XP_313936	0	99	372.089	195	5871	1778.6
CDS_6673_Trasncript_29544	1911	AGAP008487-PA [Anopheles gambiae str. PEST] >gi|157014774|gb|EAA12889.4| AGAP008487-PA [Anopheles gambiae str. PEST]	XP_316957	0	94	1110.13	636	5251	489.469
CDS_6396_Trasncript_29058	675	AGAP007747-PA [Anopheles gambiae str. PEST] >gi|55237971|gb|EAA12616.2| AGAP007747-PA [Anopheles gambiae str. PEST]	XP_317775	0	87	327.405	209	4883	1288.63
CDS_7309_Trasncript_30665	963	AGAP007790-PA [Anopheles gambiae str. PEST] >gi|116123442|gb|EAU76401.1| AGAP007790-PA [Anopheles gambiae str. PEST]	XP_001237968	0	93	596.66	320	4845	896.214
CDS_3249_Trasncript_21047	1032	60S ribosomal protein L13a [Anopheles sinensis]	KFB45497	0	92	382.489	222	4760	821.621
CDS_6689_Trasncript_29571	1251	AGAP002353-PA [Anopheles gambiae str. PEST] >gi|157018213|gb|EAA08216.4| AGAP002353-PA [Anopheles gambiae str. PEST]	XP_312606	0	94	711.835	389	4749	676.222
CDS_5165_Trasncript_26596	471	cytochrome c oxidase, subunit VB [Anopheles darlingi]	ETN61530	0	100	253.062	119	4624	1748.8
CDS_4308_Trasncript_24508	456	AGAP005947-PA [Anopheles gambiae str. PEST] >gi|1710730|sp|P52811.2|RS13_ANOGA RecName: Full=40S ribosomal protein S13 [Anopheles gambiae] >gi|1245447|gb|AAA93478.1| putative ribosomal protein S13 [Anopheles gambiae] >gi|116126728|gb|EAA11694.3| AGAP005947-PA [Anopheles gambiae str. PEST]	XP_315982	0	100	304.294	151	4397	1717.65
CDS_7820_Trasncript_31657	2811	AGAP013146-PA-like protein [Anopheles sinensis]	KFB52688	0	72	879.782	758	4307	272.934
CDS_4507_Trasncript_25079	681	hypothetical protein AND_005238 [Anopheles darlingi]	ETN63059	0	98	284.648	161	4286	1121.11
CDS_4355_Trasncript_24676	471	ubiquitin (ribosomal protein L40) [Anopheles sinensis]	KFB48180	0	100	244.202	156	4052	1532.47
CDS_3252_Trasncript_21051	711	AGAP001138-PA [Anopheles gambiae str. PEST] >gi|157012975|gb|EAA01034.4| AGAP001138-PA [Anopheles gambiae str. PEST]	XP_322024	0	98	479.174	236	3981	997.394
CDS_7002_Trasncript_30087	1626	AGAP012292-PA [Anopheles gambiae str. PEST] >gi|116116831|gb|EAU75777.1| AGAP012292-PA [Anopheles gambiae str. PEST]	XP_001238280	0	95	981.86	541	3784	414.548
CDS_7540_Trasncript_31083	1572	AGAP012251-PA [Anopheles gambiae str. PEST] >gi|116116873|gb|EAA00281.4| AGAP012251-PA [Anopheles gambiae str. PEST]	XP_320291	0	96	992.645	516	3699	419.156
CDS_5486_Trasncript_27279	654	AGAP011298-PA [Anopheles gambiae str. PEST] >gi|157019579|gb|EAA05156.3| AGAP011298-PA [Anopheles gambiae str. PEST]	XP_309349	0	98	393.66	217	3686	1003.97
CDS_4237_Trasncript_24301	525	AGAP002020-PA [Anopheles gambiae str. PEST] >gi|157012416|gb|EAA01257.4| AGAP002020-PA [Anopheles gambiae str. PEST]	XP_321035	0	96	334.724	174	3616	1226.91
CDS_4344_Trasncript_24634	378	AGAP002921-PA [Anopheles gambiae str. PEST] >gi|347968858|ref|XP_003436309.1| AGAP002921-PB [Anopheles gambiae str. PEST] >gi|333467808|gb|EAA08114.5| AGAP002921-PA [Anopheles gambiae str. PEST] >gi|333467809|gb|EGK96704.1| AGAP002921-PB [Anopheles gambiae str. PEST]	XP_311984	0	99	225.328	113	3614	1703.1
CDS_2454_Trasncript_17471	516	AGAP002667-PA [Anopheles gambiae str. PEST] >gi|74840048|sp|Q7QCK2.2|TCTP_ANOGA RecName: Full=Translationally-controlled tumor protein homolog; Short=TCTP [Anopheles gambiae] >gi|55242098|gb|EAA08161.2| AGAP002667-PA [Anopheles gambiae str. PEST]	XP_312257	0	100	311.997	171	3485	1203.09
CDS_1894_Trasncript_14574	579	AGAP005991-PA [Anopheles gambiae str. PEST] >gi|157015892|gb|EAA11356.4| AGAP005991-PA [Anopheles gambiae str. PEST]	XP_316033	0	95	288.886	152	3473	1068.49
CDS_6969_Trasncript_30026	1833	alpha-amylase [Anopheles darlingi]	ETN67705	0	90	1023.46	592	3468	337.024
CDS_4698_Trasncript_25571	1155	conserved hypothetical protein [Culex quinquefasciatus] >gi|167874382|gb|EDS37765.1| conserved hypothetical protein [Culex quinquefasciatus]	XP_001862912	0	50	154.836	343	3377	520.827
CDS_4962_Trasncript_26173	393	AGAP000541-PA [Anopheles gambiae str. PEST] >gi|347964019|ref|XP_003437026.1| AGAP000541-PB [Anopheles gambiae str. PEST] >gi|55243244|gb|EAL41168.1| AGAP000541-PA [Anopheles gambiae str. PEST] >gi|333466926|gb|EGK96420.1| AGAP000541-PB [Anopheles gambiae str. PEST]	XP_565801	0	98	259.996	130	3371	1527.95
CDS_3219_Trasncript_20962	405	AGAP002122-PA [Anopheles gambiae str. PEST] >gi|116115859|gb|EAA00946.3| AGAP002122-PA [Anopheles gambiae str. PEST]	XP_320915	0	99	270.396	134	3317	1458.93
CDS_3221_Trasncript_20964	408	NADH dehydrogenase subunit 5 (mitochondrion) [Anopheles minimus]	AGC22235	0	93	184.111	135	3308	1444.27
CDS_5420_Trasncript_27141	699	AGAP002464-PA [Anopheles gambiae str. PEST] >gi|151194064|gb|ABR88146.1| ferritin light chain-like protein precursor [Anopheles gambiae] >gi|333468240|gb|EAU77119.3| AGAP002464-PA [Anopheles gambiae str. PEST]	XP_001237468	0	96	415.616	231	3276	834.855
CDS_7655_Trasncript_31321	1758	AGAP011305-PA [Anopheles gambiae str. PEST] >gi|157019572|gb|EDO64457.1| AGAP011305-PA [Anopheles gambiae str. PEST]	XP_001688180	0	83	870.537	584	3196	323.841
CDS_1889_Trasncript_14530	732	AGAP000953-PA [Anopheles gambiae str. PEST] >gi|118782883|ref|XP_312560.3| AGAP002395-PA [Anopheles gambiae str. PEST] >gi|347964830|ref|XP_003437154.1| AGAP000953-PB [Anopheles gambiae str. PEST] >gi|116129779|gb|EAA08084.4| AGAP002395-PA [Anopheles gambiae str. PEST] >gi|116131833|gb|EAL41668.2| AGAP000953-PA [Anopheles gambiae str. PEST] >gi|333466497|gb|EGK96274.1| AGAP000953-PB [Anopheles ga…	XP_560169	0	98	443.351	219	3146	765.582
CDS_7625_Trasncript_31267	1698	AGAP006414-PA [Anopheles gambiae str. PEST] >gi|55239182|gb|EAA10725.2| AGAP006414-PA [Anopheles gambiae str. PEST]	XP_316448	0	84	740.339	506	3087	323.85
CDS_4175_Trasncript_24112	351	AGAP003816-PA [Anopheles gambiae str. PEST] >gi|333466792|gb|EAA05968.6| AGAP003816-PA [Anopheles gambiae str. PEST]	XP_310377	0	100	238.424	116	3043	1544.33
CDS_6716_Trasncript_29615	780	chymotrypsin-like protease ANCHYM1 [Anopheles gambiae] >gi|509415|emb|CAA79325.1| chymotrypsin 1 [Anopheles gambiae]	CAA83568	0	91	452.21	255	3025	690.836
CDS_6633_Trasncript_29472	999	AGAP007291-PA [Anopheles gambiae str. PEST] >gi|157020221|gb|EAA04300.4| AGAP007291-PA [Anopheles gambiae str. PEST]	XP_308529	0	68	341.658	310	2897	516.568
CDS_6155_Trasncript_28579	519	AGAP011131-PA [Anopheles gambiae str. PEST] >gi|116131730|gb|EAA05107.3| AGAP011131-PA [Anopheles gambiae str. PEST]	XP_309516	0	97	334.339	172	2840	974.755
CDS_4527_Trasncript_25153	480	AGAP011687-PA [Anopheles gambiae str. PEST] >gi|55235001|gb|EAL38898.1| AGAP011687-PA [Anopheles gambiae str. PEST]	XP_552567	0	98	277.715	136	2830	1050.24
CDS_3657_Trasncript_22442	459	ribosomal protein L40, isoform A [Drosophila melanogaster] >gi|442625834|ref|NP_001260018.1| ribosomal protein L40, isoform B [Drosophila melanogaster] >gi|58390190|ref|XP_317555.2| AGAP007927-PA [Anopheles gambiae str. PEST] >gi|125986696|ref|XP_001357111.1| GA15543 [Drosophila pseudoobscura pseudoobscura] >gi|157113624|ref|XP_001652028.1| anopheles stephensi ubiquitin [Aedes aegypti] >gi|170032…	NP_476776	0	100	262.692	128	2780	1078.89
CDS_4351_Trasncript_24661	534	AGAP012284-PA [Anopheles gambiae str. PEST] >gi|157013090|gb|EAA00294.5| AGAP012284-PA [Anopheles gambiae str. PEST]	XP_320252	0	98	357.066	177	2698	900.005
CDS_4851_Trasncript_25914	489	AGAP012138-PA [Anopheles gambiae str. PEST] >gi|55234522|gb|EAA00465.2| AGAP012138-PA [Anopheles gambiae str. PEST]	XP_320389	0	93	300.442	162	2696	982.099
CDS_5125_Trasncript_26497	810	AGAP003532-PA [Anopheles gambiae str. PEST] >gi|108884803|sp|P52813.3|RS3A_ANOGA RecName: Full=40S ribosomal protein S3a; AltName: Full=C3 protein [Anopheles gambiae] >gi|116128662|gb|EAA08803.3| AGAP003532-PA [Anopheles gambiae str. PEST]	XP_313275	0	99	505.368	247	2635	579.482
CDS_3983_Trasncript_23533	741	ATP synthase subunit d [Anopheles sinensis]	KFB45544	0	99	369.007	246	2537	609.883
CDS_7051_Trasncript_30172	930	AGAP005929-PA [Anopheles gambiae str. PEST] >gi|157015836|gb|EAA11935.4| AGAP005929-PA [Anopheles gambiae str. PEST]	XP_315959	0	98	613.609	309	2518	482.3
CDS_4995_Trasncript_26231	375	AGAP011896-PA [Anopheles gambiae str. PEST] >gi|55234789|gb|EAA00150.2| AGAP011896-PA [Anopheles gambiae str. PEST]	XP_320630	0	99	249.21	124	2490	1182.8
CDS_4725_Trasncript_25637	615	AGAP007297-PA [Anopheles gambiae str. PEST] >gi|157020217|gb|EAA03934.4| AGAP007297-PA [Anopheles gambiae str. PEST]	XP_308524	0	97	377.867	189	2472	716.008
CDS_3924_Trasncript_23351	573	AGAP009508-PA [Anopheles gambiae str. PEST] >gi|116131101|gb|EAA05902.3| AGAP009508-PA [Anopheles gambiae str. PEST]	XP_310188	0	96	366.696	190	2428	754.811
CDS_6028_Trasncript_28322	876	AGAP008916-PA [Anopheles gambiae str. PEST] >gi|157013581|gb|EAL38974.3| AGAP008916-PA [Anopheles gambiae str. PEST]	XP_552798	0	96	446.047	246	2422	492.509
CDS_2653_Trasncript_18427	393	AGAP004462-PA [Anopheles gambiae str. PEST] >gi|157017323|gb|EAA09243.4| AGAP004462-PA [Anopheles gambiae str. PEST]	XP_313760	0	95	172.94	130	2408	1091.46
CDS_2216_Trasncript_16237	351	AGAP001823-PA [Anopheles gambiae str. PEST] >gi|55233526|gb|EAA01526.2| AGAP001823-PA [Anopheles gambiae str. PEST]	XP_321230	0	100	202.216	116	2405	1220.54
CDS_4472_Trasncript_24989	453	Anopheles gambiae str. PEST AGAP012515-PA [Anopheles gambiae str. PEST] >gi|21290882|gb|EAA03027.1| AGAP012515-PA [Anopheles gambiae str. PEST]	XP_307418	0	97	217.238	107	2362	928.808
CDS_4762_Trasncript_25725	315	60S ribosomal protein L44 [Anopheles darlingi]	ETN66160	0	100	178.333	104	2332	1318.75
CDS_7929_Trasncript_31874	1689	membrane-bound alkaline phosphatase [Culex quinquefasciatus] >gi|167863096|gb|EDS26479.1| membrane-bound alkaline phosphatase [Culex quinquefasciatus]	XP_001868288	0	69	586.26	537	2288	241.307
CDS_5404_Trasncript_27113	1284	AGAP004598-PA [Anopheles gambiae str. PEST] >gi|157016523|gb|EAL40174.2| AGAP004598-PA [Anopheles gambiae str. PEST]	XP_557484	0	97	702.975	364	2286	317.143
CDS_7364_Trasncript_30758	834	AGAP011616-PA [Anopheles gambiae str. PEST] >gi|157013499|gb|EAA00609.5| AGAP011616-PA [Anopheles gambiae str. PEST]	XP_320892	0	73	340.502	259	2255	481.642
CDS_4088_Trasncript_23818	432	AGAP004807-PA-like protein [Anopheles sinensis]	KFB46933	0	97	289.271	143	2228	918.704
CDS_7684_Trasncript_31382	1971	AGAP012302-PA [Anopheles gambiae str. PEST] >gi|157013079|gb|EAA00286.5| AGAP012302-PA [Anopheles gambiae str. PEST]	XP_320239	0	99	1231.08	656	2162	195.395
CDS_7786_Trasncript_31605	1011	AGAP007479-PA [Anopheles gambiae str. PEST] >gi|55245447|gb|EAL41784.1| AGAP007479-PA [Anopheles gambiae str. PEST]	XP_564779	0	81	382.874	311	2159	380.405
CDS_3980_Trasncript_23526	423	60S ribosomal protein L23 [Aedes aegypti] >gi|157134449|ref|XP_001663308.1| 60S ribosomal protein L23 [Aedes aegypti] >gi|157136559|ref|XP_001663765.1| 60S ribosomal protein L23 [Aedes aegypti] >gi|158299333|ref|XP_319443.3| AGAP010252-PA [Anopheles gambiae str. PEST] >gi|170050526|ref|XP_001861351.1| RL23 [Culex quinquefasciatus] >gi|29839631|sp|Q9GNE2.1|RL23_AEDAE RecName: Full=60S ribosomal pr…	XP_001650232	0	100	256.529	127	2148	904.562
CDS_7950_Trasncript_31940	2823	RecName: Full=Retrovirus-related Pol polyprotein from transposon opus; Includes: RecName: Full=Protease; Includes: RecName: Full=Reverse transcriptase; Includes: RecName: Full=Endonuclease [Drosophila melanogaster] >gi|27368146|gb|AAN87271.1| ORF2 [Drosophila melanogaster]	Q8I7P9	0	61	762.296	974	2082	131.375
CDS_3571_Trasncript_22156	495	AGAP005046-PB [Anopheles gambiae str. PEST] >gi|116128199|gb|EAA09438.4| AGAP005046-PB [Anopheles gambiae str. PEST]	XP_313917	0	100	196.823	113	2078	747.799
CDS_5237_Trasncript_26765	804	hypothetical protein ZHAS_00009764 [Anopheles sinensis]	KFB42104	0	83	379.407	261	2069	458.404
CDS_4416_Trasncript_24857	414	AGAP011107-PA [Anopheles gambiae str. PEST] >gi|55244888|gb|EAA05108.2| AGAP011107-PA [Anopheles gambiae str. PEST]	XP_309539	0	98	227.639	112	2061	886.792
CDS_6856_Trasncript_29852	738	AGAP005645-PA [Anopheles gambiae str. PEST] >gi|157015607|gb|EAA11743.4| AGAP005645-PA [Anopheles gambiae str. PEST]	XP_315663	0	91	436.032	245	2015	486.366
CDS_4208_Trasncript_24225	384	AGAP002473-PA [Anopheles gambiae str. PEST] >gi|97537597|sp|Q17029.2|VATF_ANOGA RecName: Full=V-type proton ATPase subunit F; Short=V-ATPase subunit F; AltName: Full=V-ATPase 14 kDa subunit; AltName: Full=Vacuolar proton pump subunit F [Anopheles gambiae] >gi|55242303|gb|EAA08191.2| AGAP002473-PA [Anopheles gambiae str. PEST]	XP_312465	0	99	226.483	127	1992	924.065
CDS_4922_Trasncript_26098	462	AGAP004887-PA [Anopheles gambiae str. PEST] >gi|20140337|sp|Q9U9L1.3|RS17_ANOGA RecName: Full=40S ribosomal protein S17 [Anopheles gambiae] >gi|5690418|gb|AAD47077.1|AF164153_1 ribosomal protein S17 [Anopheles gambiae] >gi|157016888|gb|EAA09708.3| AGAP004887-PA [Anopheles gambiae str. PEST]	XP_314292	0	100	266.929	131	1970	759.571
CDS_4865_Trasncript_25945	345	hypothetical protein ZHAS_00014675 [Anopheles sinensis]	KFB46628	0	75	143.665	114	1958	1010.97
CDS_3900_Trasncript_23257	459	AGAP000163-PA [Anopheles gambiae str. PEST] >gi|30178033|gb|EAA45151.1| AGAP000163-PA [Anopheles gambiae str. PEST] >gi|30908842|gb|AAP37004.1| microsomal glutathione transferase GSTMIC2 [Anopheles gambiae]	XP_310975	0	89	227.639	152	1943	754.057
CDS_5633_Trasncript_27584	408	AGAP009738-PA [Anopheles gambiae str. PEST] >gi|55235946|gb|EAA14229.2| AGAP009738-PA [Anopheles gambiae str. PEST]	XP_318823	0	100	257.299	125	1910	833.907
CDS_7138_Trasncript_30319	423	hypothetical protein ZHAS_00019168 [Anopheles sinensis]	KFB51109	0	75	129.413	110	1900	800.124
CDS_5430_Trasncript_27167	735	AGAP010598-PA-like protein [Anopheles sinensis]	KFB49869	0	98	468.389	244	1893	458.783
CDS_7873_Trasncript_31746	2571	elongation factor 2 [Orthocricus sp. 'Spi1']	AAQ77191	0	64	645.58	742	1862	129.01
CDS_7501_Trasncript_30982	1797	AGAP003785-PC [Anopheles gambiae str. PEST] >gi|347970628|ref|XP_003436613.1| AGAP003785-PD [Anopheles gambiae str. PEST] >gi|333466759|gb|EGK96367.1| AGAP003785-PC [Anopheles gambiae str. PEST] >gi|333466760|gb|EGK96368.1| AGAP003785-PD [Anopheles gambiae str. PEST]	XP_003436612	0	95	1124.77	592	1855	183.882
CDS_5611_Trasncript_27546	501	ribosomal protein S16 [Anopheles darlingi]	ETN57891	0	99	293.893	148	1852	658.488
CDS_5734_Trasncript_27785	612	glutathione s-transferase [Anopheles darlingi] >gi|568247841|gb|ETN57762.1| glutathione s-transferase [Anopheles darlingi]	AHA86022	0	97	392.889	203	1847	537.601
CDS_4378_Trasncript_24727	414	AGAP011077-PA [Anopheles gambiae str. PEST] >gi|55244932|gb|EAA05221.3| AGAP011077-PA [Anopheles gambiae str. PEST]	XP_309573	0	100	248.825	123	1845	793.853
CDS_6564_Trasncript_29358	498	AGAP006614-PA [Anopheles gambiae str. PEST] >gi|116127222|gb|EAA11287.3| AGAP006614-PA [Anopheles gambiae str. PEST]	XP_316643	0	100	222.246	135	1833	655.658
CDS_6143_Trasncript_28550	573	60S ribosomal protein L11 [Anopheles funestus]	ABI83773	0	100	390.578	190	1823	566.73
CDS_7389_Trasncript_30799	951	AGAP003289-PA [Anopheles gambiae str. PEST] >gi|116132955|gb|EAA03529.3| AGAP003289-PA [Anopheles gambiae str. PEST]	XP_307795	0	97	580.096	290	1767	330.979
CDS_6773_Trasncript_29705	840	AGAP011375-PA [Anopheles gambiae str. PEST] >gi|157014731|gb|EAA13066.4| AGAP011375-PA [Anopheles gambiae str. PEST]	XP_317946	0	94	498.819	277	1741	369.202
CDS_4517_Trasncript_25120	453	defender against programmed cell death [Anopheles gambiae]	AAQ94040	0	97	224.172	112	1702	669.277
CDS_4045_Trasncript_23715	408	AGAP000624-PA [Anopheles gambiae str. PEST] >gi|55243168|gb|EAA06679.2| AGAP000624-PA [Anopheles gambiae str. PEST]	XP_310454	0	83	156.762	115	1631	712.095
CDS_4570_Trasncript_25261	306	salivary anti-thrombin anophelin [Anopheles stephensi]	AAO06834	0	99	206.453	101	1621	943.639
CDS_6399_Trasncript_29061	570	AGAP001760-PA [Anopheles stephensi]	AEZ67827	0	100	384.8	189	1615	504.71
CDS_6120_Trasncript_28499	378	AGAP003713-PA [Anopheles gambiae str. PEST] >gi|333468947|gb|EAU76936.3| AGAP003713-PA [Anopheles gambiae str. PEST]	XP_001230950	0	98	201.83	117	1611	759.186
CDS_4841_Trasncript_25905	459	AGAP010375-PA [Anopheles gambiae str. PEST] >gi|157018416|gb|EAA07206.5| AGAP010375-PA [Anopheles gambiae str. PEST]	XP_311570	0	98	264.233	130	1594	618.614
CDS_4440_Trasncript_24920	570	AGAP007580-PB [Anopheles gambiae str. PEST] >gi|158285411|ref|XP_001687888.1| AGAP007580-PA [Anopheles gambiae str. PEST] >gi|150416113|sp|Q7QJM5.3|RL18_ANOGA RecName: Full=60S ribosomal protein L18 [Anopheles gambiae] >gi|157019978|gb|EAA04761.3| AGAP007580-PB [Anopheles gambiae str. PEST] >gi|157019979|gb|EDO64537.1| AGAP007580-PA [Anopheles gambiae str. PEST]	XP_308294	0	96	361.303	189	1589	496.585
CDS_5042_Trasncript_26341	492	AGAP009572-PA [Anopheles gambiae str. PEST] >gi|30174460|gb|EAA13794.2| AGAP009572-PA [Anopheles gambiae str. PEST]	XP_318584	0	99	265.388	130	1583	573.139
CDS_7230_Trasncript_30516	777	AGAP005056-PA [Anopheles gambiae str. PEST] >gi|157017002|gb|EAA09452.4| AGAP005056-PA [Anopheles gambiae str. PEST]	XP_313929	0	93	437.573	258	1581	362.456
CDS_4796_Trasncript_25798	393	AGAP000109-PA [Anopheles gambiae str. PEST] >gi|333467316|gb|EAA06565.5| AGAP000109-PA [Anopheles gambiae str. PEST]	XP_311038	0	95	172.94	90	1560	707.093
CDS_7522_Trasncript_31024	1173	AGAP009433-PA [Anopheles gambiae str. PEST] >gi|157020884|gb|EAA03628.4| AGAP009433-PA [Anopheles gambiae str. PEST]	XP_307845	0	88	515.768	307	1552	235.688
CDS_6577_Trasncript_29377	1335	AGAP010387-PA [Anopheles gambiae str. PEST] >gi|93279154|pdb|2CH1|A Chain A, Structure Of Anopheles Gambiae 3-hydroxykynurenine Transaminase >gi|93279155|pdb|2CH1|B Chain B, Structure Of Anopheles Gambiae 3-hydroxykynurenine Transaminase >gi|93279156|pdb|2CH1|C Chain C, Structure Of Anopheles Gambiae 3-hydroxykynurenine Transaminase >gi|93279157|pdb|2CH1|D Chain D, Structure Of Anopheles Gambiae …	XP_311559	0	97	793.112	394	1549	206.688
CDS_5955_Trasncript_28166	372	60S ribosomal protein L35 [Anopheles sinensis]	KFB45368	0	99	203.371	108	1498	717.32
CDS_7104_Trasncript_30258	738	AGAP004378-PA [Anopheles gambiae str. PEST] >gi|333469033|gb|EAA09273.5| AGAP004378-PA [Anopheles gambiae str. PEST]	XP_313665	0	94	363.614	214	1465	353.611
CDS_6873_Trasncript_29880	1695	AGAP012407-PA [Anopheles gambiae str. PEST] >gi|157013017|gb|EAL38666.3| AGAP012407-PA [Anopheles gambiae str. PEST]	XP_551775	0	98	894.804	469	1458	153.226
CDS_6845_Trasncript_29828	1524	AGAP001588-PA [Anopheles gambiae str. PEST] >gi|30173765|gb|EAA00908.2| AGAP001588-PA [Anopheles gambiae str. PEST]	XP_321519	0	98	968.378	503	1449	169.367
CDS_7236_Trasncript_30530	981	AGAP006773-PA [Anopheles gambiae str. PEST] >gi|157020672|gb|EAA04778.5| AGAP006773-PA [Anopheles gambiae str. PEST]	XP_308971	0	94	560.836	314	1412	256.395
CDS_7404_Trasncript_30821	1170	AGAP003277-PA [Anopheles gambiae str. PEST] >gi|347969584|ref|XP_003436430.1| AGAP003277-PB [Anopheles gambiae str. PEST] >gi|347969586|ref|XP_003436431.1| AGAP003277-PC [Anopheles gambiae str. PEST] >gi|347969588|ref|XP_003436432.1| AGAP003277-PD [Anopheles gambiae str. PEST] >gi|30179074|gb|EAA03535.2| AGAP003277-PA [Anopheles gambiae str. PEST] >gi|333466215|gb|EGK96172.1| AGAP003277-PB [Anoph…	XP_307784	0	96	758.059	389	1382	210.41
CDS_6178_Trasncript_28634	879	AGAP004921-PA [Anopheles gambiae str. PEST] >gi|333469284|gb|EAA10396.4| AGAP004921-PA [Anopheles gambiae str. PEST]	XP_315011	0	79	404.831	280	1377	279.055
CDS_7128_Trasncript_30296	1269	AGAP001477-PA [Anopheles gambiae str. PEST] >gi|157012741|gb|EAA43180.3| AGAP001477-PA [Anopheles gambiae str. PEST]	XP_321647	0	95	750.74	430	1369	192.17
CDS_10647_Trasncript_67771	318	ND4L gene product (mitochondrion) [Anopheles gambiae] >gi|309066|gb|AAD12199.1| NADH dehydrogenase subunit 4L (mitochondrion) [Anopheles gambiae]	NP_008078	0	96	155.221	99	1359	761.266
CDS_4701_Trasncript_25584	648	AGAP002465-PA [Anopheles gambiae str. PEST] >gi|151194066|gb|ABR88147.1| ferritin heavy chain-like protein precursor [Anopheles gambiae] >gi|333468239|gb|EAA08169.4| AGAP002465-PA [Anopheles gambiae str. PEST]	XP_312474	0	96	326.25	216	1302	357.915
CDS_6438_Trasncript_29127	999	AGAP004920-PA [Anopheles gambiae str. PEST] >gi|333469283|gb|EAA10483.4| AGAP004920-PA [Anopheles gambiae str. PEST]	XP_315010	0	81	419.468	298	1279	228.06
CDS_5444_Trasncript_27190	657	AGAP007940-PA [Anopheles gambiae str. PEST] >gi|157015115|gb|EAA43928.3| AGAP007940-PA [Anopheles gambiae str. PEST]	XP_317538	0	99	389.423	218	1277	346.234
CDS_7484_Trasncript_30959	1524	AGAP008884-PA [Anopheles gambiae str. PEST] >gi|157013557|gb|EAA14890.4| AGAP008884-PA [Anopheles gambiae str. PEST]	XP_319631	0	88	717.227	513	1262	147.509
CDS_3626_Trasncript_22327	498	AGAP012191-PA [Anopheles gambiae str. PEST] >gi|157013147|gb|EAA00134.4| AGAP012191-PA [Anopheles gambiae str. PEST]	XP_320341	0	95	275.789	144	1260	450.698
CDS_6333_Trasncript_28931	525	AGAP000927-PA [Anopheles gambiae str. PEST] >gi|116131807|gb|EAA04958.3| AGAP000927-PA [Anopheles gambiae str. PEST]	XP_309109	0	99	351.673	174	1251	424.465
CDS_7771_Trasncript_31582	1695	AGAP000154-PA-like protein [Anopheles sinensis]	KFB49036	0	72	598.971	565	1246	130.946
CDS_7871_Trasncript_31744	2328	maltose phosphorylase [Culex quinquefasciatus] >gi|167869194|gb|EDS32577.1| maltose phosphorylase [Culex quinquefasciatus]	XP_001850771	0	65	670.233	754	1238	94.7288
CDS_7352_Trasncript_30733	1203	AGAP001601-PA [Anopheles gambiae str. PEST] >gi|19572986|emb|CAD28126.1| putative 5' nucleotidase [Anopheles gambiae] >gi|55233757|gb|EAA00943.2| AGAP001601-PA [Anopheles gambiae str. PEST]	XP_321497	0	94	686.411	399	1229	181.983
CDS_6666_Trasncript_29530	1311	AGAP004677-PA [Anopheles gambiae str. PEST] >gi|157016799|gb|EDO64016.1| AGAP004677-PA [Anopheles gambiae str. PEST]	XP_001687783	0	81	590.497	412	1218	165.497
CDS_4227_Trasncript_24269	618	AGAP004743-PA-like protein [Anopheles sinensis]	KFB43477	0	95	399.438	205	1214	349.925
CDS_6996_Trasncript_30079	813	AGAP009313-PA [Anopheles gambiae str. PEST] >gi|55244132|gb|EAA05737.2| AGAP009313-PA [Anopheles gambiae str. PEST]	XP_309982	0	87	377.481	245	1183	259.202
CDS_7135_Trasncript_30316	894	AGAP007966-PA [Anopheles gambiae str. PEST] >gi|116123276|gb|EAA12854.3| AGAP007966-PA [Anopheles gambiae str. PEST]	XP_317504	0	99	602.053	297	1155	230.138
CDS_6393_Trasncript_29053	801	AGAP005310-PA [Anopheles gambiae str. PEST] >gi|157015345|gb|EAA11001.4| AGAP005310-PA [Anopheles gambiae str. PEST]	XP_315325	0	91	422.935	239	1151	255.969
CDS_6474_Trasncript_29209	870	AGAP009653-PA [Anopheles gambiae str. PEST] >gi|157013920|gb|EAA14018.4| AGAP009653-PA [Anopheles gambiae str. PEST]	XP_318690	0	86	452.981	274	1124	230.14
CDS_5319_Trasncript_26940	639	AGAP010769-PA [Anopheles gambiae str. PEST] >gi|116118637|gb|EAA13751.3| AGAP010769-PA [Anopheles gambiae str. PEST]	XP_318538	0	94	384.03	207	1123	313.057
CDS_6590_Trasncript_29398	849	AGAP004528-PA [Anopheles gambiae str. PEST] >gi|55240904|gb|EAA09295.2| AGAP004528-PA [Anopheles gambiae str. PEST]	XP_313828	0	97	469.929	238	1121	235.203
CDS_6331_Trasncript_28924	1152	AGAP003430-PA [Anopheles gambiae str. PEST] >gi|157018302|gb|EAA07359.4| AGAP003430-PA [Anopheles gambiae str. PEST]	XP_311717	0	97	586.645	309	1119	173.03
CDS_7422_Trasncript_30851	1242	kynurenine 3-monooxygenase [Anopheles stephensi]	AAL40890	0	99	860.522	412	1114	159.775
CDS_3176_Trasncript_20801	558	AGAP008761-PA [Anopheles gambiae str. PEST] >gi|55239960|gb|EAA10212.2| AGAP008761-PA [Anopheles gambiae str. PEST]	XP_314880	0	97	335.109	170	1110	354.351
CDS_4422_Trasncript_24879	333	AGAP012188-PA [Anopheles gambiae str. PEST] >gi|157013151|gb|EAA00151.4| AGAP012188-PA [Anopheles gambiae str. PEST]	XP_320347	0	100	197.593	110	1095	585.753
CDS_5731_Trasncript_27777	492	AGAP009602-PA [Anopheles gambiae str. PEST] >gi|55235771|gb|EAA14545.3| AGAP009602-PA [Anopheles gambiae str. PEST]	XP_318629	0	98	326.635	163	1092	395.368
CDS_7902_Trasncript_31801	483	AGAP011284-PA [Anopheles gambiae str. PEST] >gi|116131605|gb|EAA05154.4| AGAP011284-PA [Anopheles gambiae str. PEST]	XP_564212	0	100	330.102	160	1082	399.047
CDS_5025_Trasncript_26293	396	AGAP000654-PA [Anopheles gambiae str. PEST] >gi|157018523|gb|EAA06802.4| AGAP000654-PA [Anopheles gambiae str. PEST]	XP_311180	0	96	229.18	131	1073	482.668
CDS_6199_Trasncript_28677	453	AGAP009652-PA [Anopheles gambiae str. PEST] >gi|21301688|gb|EAA13833.1| AGAP009652-PA [Anopheles gambiae str. PEST]	XP_318689	0	99	305.834	150	1065	418.789
CDS_7378_Trasncript_30779	843	AGAP008225-PA [Anopheles gambiae str. PEST] >gi|157014946|gb|EAA43876.4| AGAP008225-PA [Anopheles gambiae str. PEST] >gi|282154773|dbj|BAI60045.1| trehalose-6-phosphate phosphatase [Anopheles gambiae]	XP_317247	0	97	506.523	260	1033	218.282
CDS_5711_Trasncript_27738	1326	AGAP000181-PA [Anopheles gambiae str. PEST] >gi|333467252|gb|EAA06378.5| AGAP000181-PA [Anopheles gambiae str. PEST]	XP_310954	0	96	831.247	443	1016	136.488
CDS_3853_Trasncript_23089	483	myosin light chain 1 [Anopheles darlingi]	ETN60269	0	97	309.301	160	1011	372.862
CDS_7947_Trasncript_31935	2079	trehalose-6-phosphate synthase, partial [Coptotermes formosanus]	AEW67358	0	76	614.379	498	1007	86.2818
CDS_7867_Trasncript_31739	1203	zinc carboxypeptidase A 1 [Culex quinquefasciatus] >gi|167872925|gb|EDS36308.1| zinc carboxypeptidase A 1 [Culex quinquefasciatus]	XP_001861969	0	80	530.791	390	1005	148.814
CDS_7878_Trasncript_31755	1860	AGAP012173-PA [Anopheles gambiae str. PEST] >gi|116116937|gb|EAU75805.1| AGAP012173-PA [Anopheles gambiae str. PEST]	XP_001238308	0	45	189.119	629	999	95.6746
CDS_3777_Trasncript_22858	318	AGAP011829-PA [Anopheles gambiae str. PEST] >gi|157013371|gb|EAA00737.4| AGAP011829-PA [Anopheles gambiae str. PEST]	XP_320686	0	98	216.083	105	998	559.046
CDS_7549_Trasncript_31099	1494	AGAP009441-PA [Anopheles gambiae str. PEST] >gi|157020890|gb|EAA03632.3| AGAP009441-PA [Anopheles gambiae str. PEST]	XP_307854	0	98	1018.84	495	981	116.967
CDS_7785_Trasncript_31605	1500	cytochrome P450 6B6 [Culex quinquefasciatus] >gi|167868342|gb|EDS31725.1| cytochrome P450 6B6 [Culex quinquefasciatus]	XP_001841872	0	78	592.038	484	980	116.38
CDS_520_Trasncript_4112	339	AGAP006612-PA [Anopheles gambiae str. PEST] >gi|116127221|gb|EAA10983.3| AGAP006612-PA [Anopheles gambiae str. PEST]	XP_316641	0	100	148.288	76	978	513.906
CDS_3511_Trasncript_21985	300	NADH dehydrogenase subunit 1 [Anopheles stephensi]	ADZ28502	0	100	152.14	76	964	572.401
CDS_7934_Trasncript_31902	1422	elongation factor-2 [Priapulus caudatus]	ABB29633	0	92	469.929	253	955	119.632
CDS_7787_Trasncript_31606	1233	AGAP011698-PA [Anopheles gambiae str. PEST] >gi|157013448|gb|EAA00784.4| AGAP011698-PA [Anopheles gambiae str. PEST]	XP_320812	0	76	519.235	391	951	137.392
CDS_4061_Trasncript_23767	447	eukaryotic translation initiation factor 1A [Anopheles darlingi]	ETN59410	0	100	251.521	123	949	378.184
CDS_5153_Trasncript_26571	579	AGAP007780-PA [Anopheles gambiae str. PEST] >gi|116123450|gb|EAA12342.3| AGAP007780-PA [Anopheles gambiae str. PEST]	XP_317733	0	97	343.199	168	945	290.735
CDS_5632_Trasncript_27580	591	AGAP007679-PA [Anopheles gambiae str. PEST] >gi|55245218|gb|EAL41723.1| AGAP007679-PA [Anopheles gambiae str. PEST]	XP_564541	0	91	334.724	200	929	280.009
CDS_7733_Trasncript_31497	465	ribosomal protein L24 [Anopheles funestus]	ABI83770	0	92	182.57	154	926	354.734
CDS_3178_Trasncript_20814	672	AGAP008648-PA [Anopheles gambiae str. PEST] >gi|55239835|gb|EAA10335.2| AGAP008648-PA [Anopheles gambiae str. PEST]	XP_314745	0	83	296.975	194	922	244.403
CDS_5543_Trasncript_27416	519	AGAP010558-PA [Anopheles gambiae str. PEST] >gi|157016843|gb|EAA09867.3| AGAP010558-PA [Anopheles gambiae str. PEST]	XP_314532	0	100	303.908	172	909	311.99
CDS_4429_Trasncript_24894	450	AGAP006353-PA [Anopheles gambiae str. PEST] >gi|157016170|gb|EAA10838.4| AGAP006353-PA [Anopheles gambiae str. PEST]	XP_316373	0	95	223.016	127	904	357.849
CDS_7603_Trasncript_31223	2028	reverse transcriptase-like protein, partial [Aedes aegypti]	AAA29354	0	61	520.005	627	899	78.9653
CDS_6465_Trasncript_29192	447	AGAP005813-PA [Anopheles gambiae str. PEST] >gi|55238630|gb|EAA10764.2| AGAP005813-PA [Anopheles gambiae str. PEST]	XP_315834	0	98	299.286	148	898	357.86
CDS_6267_Trasncript_28797	480	beta-actin [Onthophagus binodis] >gi|338227731|gb|AEI91061.1| beta-actin [Onthophagus sagittarius]	AEI91060	0	100	320.087	152	894	331.773
CDS_6517_Trasncript_29280	342	AGAP007534-PD [Anopheles gambiae str. PEST] >gi|347965274|ref|XP_003435743.1| AGAP013228-PA [Anopheles gambiae str. PEST] >gi|333466435|gb|EGK96240.1| AGAP013228-PA [Anopheles gambiae str. PEST]	XP_564724	0	96	222.631	113	891	464.083
CDS_7240_Trasncript_30538	1806	AGAP003695-PA [Anopheles gambiae str. PEST] >gi|333468919|gb|EAA08915.5| AGAP003695-PA [Anopheles gambiae str. PEST]	XP_313478	0	78	772.696	599	890	87.7842
CDS_7800_Trasncript_31620	1449	PREDICTED: facilitated trehalose transporter Tret1 isoform X3 [Bactrocera dorsalis] >gi|751786565|ref|XP_011202669.1| PREDICTED: facilitated trehalose transporter Tret1 isoform X3 [Bactrocera dorsalis]	XP_011202668	0	77	538.495	436	889	109.289
CDS_7219_Trasncript_30495	1158	AGAP012281-PA [Anopheles gambiae str. PEST] >gi|74801654|sp|Q7Q068.2|EIF3M_ANOGA RecName: Full=Eukaryotic translation initiation factor 3 subunit M; Short=eIF3m [Anopheles gambiae] >gi|55234375|gb|EAA00285.2| AGAP012281-PA [Anopheles gambiae str. PEST]	XP_320254	0	99	756.903	385	884	135.984
CDS_6657_Trasncript_29517	1404	amino acid transporter [Anopheles darlingi]	ETN67041	0	95	815.068	468	870	110.382
CDS_6156_Trasncript_28580	678	AGAP004380-PA [Anopheles gambiae str. PEST] >gi|12007378|gb|AAG45166.1|AF316638_1 glutathione S-transferase D12 [Anopheles gambiae] >gi|55240759|gb|EAA09200.2| AGAP004380-PA [Anopheles gambiae str. PEST]	XP_313666	0	88	358.221	209	860	225.95
CDS_5352_Trasncript_27006	618	AGAP001064-PA-like protein [Anopheles sinensis]	KFB40197	0	98	385.571	190	857	247.023
CDS_7689_Trasncript_31392	1623	AGAP007718-PA [Anopheles gambiae str. PEST] >gi|157019846|gb|EAA04692.5| AGAP007718-PA [Anopheles gambiae str. PEST]	XP_308158	0	90	860.907	503	847	92.9628
CDS_7807_Trasncript_31628	741	AGAP005499-PA [Anopheles gambiae str. PEST] >gi|157015480|gb|EAA11718.4| AGAP005499-PA [Anopheles gambiae str. PEST]	XP_315496	0	90	421.779	245	846	203.374
CDS_4879_Trasncript_25983	537	AGAP009865-PA [Anopheles gambiae str. PEST] >gi|116118209|gb|EAA14441.3| AGAP009865-PA [Anopheles gambiae str. PEST]	XP_318983	0	99	300.442	146	841	278.975
CDS_7306_Trasncript_30658	555	calmodulin [Anopheles darlingi]	ETN65227	0	99	313.153	149	841	269.928
CDS_7090_Trasncript_30237	1131	AGAP006327-PA [Anopheles gambiae str. PEST] >gi|55239092|gb|EAA10934.2| AGAP006327-PA [Anopheles gambiae str. PEST]	XP_316353	0	93	518.079	299	839	132.143
CDS_7816_Trasncript_31646	1287	acyl-CoA dehydrogenase [Microvirgula aerodenitrificans]	WP_028499555	0	79	517.694	399	835	115.572
CDS_7685_Trasncript_31383	1341	AGAP000340-PA [Anopheles gambiae str. PEST] >gi|333467105|gb|EAA06249.5| AGAP000340-PA [Anopheles gambiae str. PEST]	XP_310777	0	81	552.362	441	820	108.925
CDS_7507_Trasncript_30994	1422	AGAP007285-PA [Anopheles gambiae str. PEST] >gi|157020226|gb|EAA04031.4| AGAP007285-PA [Anopheles gambiae str. PEST]	XP_308535	0	92	852.818	477	819	102.596
CDS_7749_Trasncript_31521	2826	AGAP013146-PA [Anopheles gambiae str. PEST] >gi|347970412|ref|XP_003436569.1| AGAP013146-PB [Anopheles gambiae str. PEST] >gi|347970414|ref|XP_003436570.1| AGAP013146-PC [Anopheles gambiae str. PEST] >gi|333468920|gb|EGK97110.1| AGAP013146-PA [Anopheles gambiae str. PEST] >gi|333468921|gb|EGK97111.1| AGAP013146-PB [Anopheles gambiae str. PEST] >gi|333468922|gb|EGK97112.1| AGAP013146-PC [Anopheles…	XP_003436568	0	84	1400.57	929	816	51.4354
CDS_7376_Trasncript_30777	447	AGAP007386-PA [Anopheles gambiae str. PEST] >gi|62911118|gb|AAY21240.1| lysozyme c-7 [Anopheles gambiae] >gi|116132211|gb|EAA04667.4| AGAP007386-PA [Anopheles gambiae str. PEST]	XP_308446	0	89	253.832	148	806	321.197
CDS_7668_Trasncript_31341	1140	AGAP002359-PA [Anopheles gambiae str. PEST] >gi|333468340|gb|EAA08226.5| AGAP002359-PA [Anopheles gambiae str. PEST]	XP_312598	0	93	691.419	380	803	125.474
CDS_7885_Trasncript_31768	726	AGAP005775-PA [Anopheles gambiae str. PEST] >gi|157015712|gb|EAA11900.3| AGAP005775-PA [Anopheles gambiae str. PEST]	XP_315790	0	98	409.068	228	798	195.799
CDS_7139_Trasncript_30320	792	AGAP010214-PA [Anopheles gambiae str. PEST] >gi|116118514|gb|EAA43639.3| AGAP010214-PA [Anopheles gambiae str. PEST]	XP_319398	0	93	404.831	241	796	179.033
CDS_6036_Trasncript_28335	717	AGAP004626-PA [Anopheles gambiae str. PEST] >gi|157016501|gb|EAA10592.4| AGAP004626-PA [Anopheles gambiae str. PEST]	XP_315192	0	98	325.479	188	795	197.511
CDS_7622_Trasncript_31263	351	AGAP012374-PA [Anopheles gambiae str. PEST] >gi|55234281|gb|EAA00203.3| AGAP012374-PA [Anopheles gambiae str. PEST]	XP_320183	0	100	182.185	88	789	400.419
CDS_7676_Trasncript_31357	1641	AGAP005933 [Anopheles coluzzii]	AJC99006	0	83	764.992	568	786	85.3215
CDS_7631_Trasncript_31276	633	AGAP003319-PA [Anopheles gambiae str. PEST] >gi|333469678|gb|EAU75995.2| AGAP003319-PA [Anopheles gambiae str. PEST]	XP_001231186	0	78	288.5	213	785	220.907
CDS_7799_Trasncript_31619	1515	cytochrome p450 family protein 44A1 [Culex quinquefasciatus] >gi|167873037|gb|EDS36420.1| cytochrome p450 family protein 44A1 [Culex quinquefasciatus]	XP_001844207	0	78	638.647	481	784	92.1823
CDS_7955_Trasncript_31962	1503	cytochrome P450 93A3 [Anopheles darlingi]	ETN65667	0	75	566.229	491	783	92.7998
CDS_7569_Trasncript_31144	1179	AGAP009922-PA [Anopheles gambiae str. PEST] >gi|157014110|gb|EAA14043.4| AGAP009922-PA [Anopheles gambiae str. PEST]	XP_319041	0	94	592.808	338	781	118
CDS_5992_Trasncript_28244	501	RecName: Full=ADP,ATP carrier protein 1; AltName: Full=ADP/ATP translocase 1; AltName: Full=Adenine nucleotide translocator 1; Short=ANT 1 [Anopheles gambiae] >gi|28269709|gb|AAO32818.2| ADP/ATP translocase [Anopheles gambiae]	Q27238	0	98	328.561	165	781	277.688
CDS_7686_Trasncript_31386	924	AGAP003974-PA [Anopheles gambiae str. PEST] >gi|333469586|gb|EAA13594.5| AGAP003974-PA [Anopheles gambiae str. PEST]	XP_318425	0	97	603.208	307	778	149.986
CDS_6463_Trasncript_29190	342	AGAP009053-PA [Anopheles gambiae str. PEST] >gi|157013679|gb|EAA15026.4| AGAP009053-PA [Anopheles gambiae str. PEST]	XP_319805	0	97	162.54	82	776	404.185
CDS_7707_Trasncript_31440	735	AGAP005400-PB [Anopheles gambiae str. PEST] >gi|157015420|gb|EDO63662.1| AGAP005400-PB [Anopheles gambiae str. PEST]	XP_001688656	0	99	498.819	244	770	186.615
CDS_6926_Trasncript_29972	504	AGAP009647-PA [Anopheles gambiae str. PEST] >gi|55235820|gb|EAA13823.2| AGAP009647-PA [Anopheles gambiae str. PEST]	XP_318683	0	97	255.373	130	769	271.794
CDS_7862_Trasncript_31723	1701	alkaline phosphatase [Aedes aegypti] >gi|108881201|gb|EAT45426.1| AAEL003309-PA [Aedes aegypti]	XP_001663539	0	76	578.941	516	769	80.5316
CDS_4977_Trasncript_26199	720	AGAP002170-PA [Anopheles gambiae str. PEST] >gi|333466358|gb|EAA03768.4| AGAP002170-PA [Anopheles gambiae str. PEST]	XP_308018	0	98	486.493	239	763	188.771
CDS_7566_Trasncript_31141	783	hypothetical protein ZHAS_00006151 [Anopheles sinensis]	KFB38751	0	98	518.079	255	763	173.583
CDS_5177_Trasncript_26629	906	AGAP007885-PA [Anopheles gambiae str. PEST] >gi|116123350|gb|EAA12888.3| AGAP007885-PA [Anopheles gambiae str. PEST]	XP_317608	0	95	509.605	267	761	149.624
CDS_3317_Trasncript_21272	462	AGAP002277-PA [Anopheles gambiae str. PEST] >gi|55246223|gb|EAA03740.2| AGAP002277-PA [Anopheles gambiae str. PEST]	XP_307903	0	100	184.111	89	757	291.876
CDS_5018_Trasncript_26272	471	AGAP002500-PA [Anopheles gambiae str. PEST] >gi|116129689|gb|EAA07977.3| AGAP002500-PA [Anopheles gambiae str. PEST]	XP_312440	0	97	291.967	145	756	285.92
CDS_4847_Trasncript_25911	399	AGAP004484-PA [Anopheles gambiae str. PEST] >gi|116128545|gb|EAA09117.3| AGAP004484-PA [Anopheles gambiae str. PEST]	XP_313782	0	100	273.092	132	754	336.622
CDS_6976_Trasncript_30036	552	AGAP007082-PA [Anopheles gambiae str. PEST] >gi|157020411|gb|EAA03929.4| AGAP007082-PA [Anopheles gambiae str. PEST]	XP_308676	0	95	357.451	183	750	242.028
CDS_5053_Trasncript_26353	654	AGAP003553-PA-like protein [Anopheles sinensis]	KFB35153	0	99	411.764	198	747	203.464
CDS_7245_Trasncript_30549	333	AGAP006664-PA [Anopheles gambiae str. PEST] >gi|116127263|gb|EAL40133.2| AGAP006664-PA [Anopheles gambiae str. PEST]	XP_557339	0	78	73.559	84	747	399.596
CDS_7823_Trasncript_31660	2007	Cleft lip and palate transmembrane protein 1-like protein [Crassostrea gigas]	EKC28836	0	79	551.206	422	744	66.0343
CDS_7714_Trasncript_31462	1176	probable reverse transcriptase - house mosquito >gi|403081|gb|AAA28291.1| reverse transcriptase [Culex pipiens]	B56679	0	60	315.079	379	732	110.879
CDS_6916_Trasncript_29949	792	DEAD box ATP-dependent RNA helicase [Anopheles darlingi]	ETN60894	0	99	487.263	258	721	162.164
CDS_7723_Trasncript_31476	2079	hypothetical protein - African malaria mosquito transposon T1-2 (fragment) >gi|159644|gb|AAA29367.1| unknown [Anopheles gambiae]	B34751	0	65	565.074	683	719	61.6054
CDS_6770_Trasncript_29701	2544	AGAP008632-PA [Anopheles gambiae str. PEST] >gi|157016676|gb|EAA10176.3| AGAP008632-PA [Anopheles gambiae str. PEST]	XP_314728	0	99	1630.15	847	715	50.0649
CDS_6882_Trasncript_29901	444	hypothetical protein AND_007649 [Anopheles darlingi]	ETN60721	0	94	194.897	105	712	285.655
CDS_7136_Trasncript_30318	624	AGAP006195-PA [Anopheles gambiae str. PEST] >gi|157016085|gb|EAA11574.4| AGAP006195-PA [Anopheles gambiae str. PEST]	XP_316260	0	78	236.884	179	698	199.258
CDS_7392_Trasncript_30802	1494	AGAP011253-PA [Anopheles gambiae str. PEST] >gi|157019601|gb|EDO64462.1| AGAP011253-PA [Anopheles gambiae str. PEST]	XP_001688185	0	81	550.821	438	698	83.2241
CDS_6722_Trasncript_29621	1599	AGAP011476-PA [Anopheles gambiae str. PEST] >gi|157014667|gb|EAA13062.4| AGAP011476-PA [Anopheles gambiae str. PEST]	XP_317830	0	97	1019.61	527	691	76.9793
CDS_7046_Trasncript_30159	1134	hypothetical protein ZHAS_00002815 [Anopheles sinensis]	KFB35875	0	88	567	367	688	108.074
CDS_7606_Trasncript_31226	936	AGAP008617-PA [Anopheles gambiae str. PEST] >gi|55239804|gb|EAA10169.2| AGAP008617-PA [Anopheles gambiae str. PEST]	XP_314713	0	100	628.246	311	681	129.603
CDS_5609_Trasncript_27543	534	AGAP011706-PA [Anopheles gambiae str. PEST] >gi|157013444|gb|EAA00079.5| AGAP011706-PA [Anopheles gambiae str. PEST]	XP_320804	0	96	241.891	151	680	226.836
CDS_7440_Trasncript_30884	1047	AGAP011402-PA [Anopheles gambiae str. PEST] >gi|157014714|gb|EAA13016.3| AGAP011402-PA [Anopheles gambiae str. PEST]	XP_317914	0	95	625.935	348	679	115.523
CDS_7699_Trasncript_31418	1827	BT-R3, partial [Anopheles gambiae]	AGH20077	0	89	1001.5	608	679	66.2027
CDS_7730_Trasncript_31492	1050	hypothetical protein ZHAS_00007262 [Anopheles sinensis]	KFB39885	0	88	531.561	349	678	115.023
CDS_7611_Trasncript_31240	1161	AGAP003719-PA [Anopheles gambiae str. PEST] >gi|157019056|gb|EAA05967.3| AGAP003719-PA [Anopheles gambiae str. PEST]	XP_310249	0	97	763.451	386	676	103.719
CDS_7718_Trasncript_31467	1926	ATP-binding cassette sub-family E member 1 [Anopheles darlingi]	ETN57992	0	97	1269.99	636	675	62.4298
CDS_5020_Trasncript_26276	441	AGAP001548-PA [Anopheles gambiae str. PEST] >gi|347966130|ref|XP_003435867.1| AGAP001548-PB [Anopheles gambiae str. PEST] >gi|347966132|ref|XP_003435868.1| AGAP001548-PC [Anopheles gambiae str. PEST] >gi|55233796|gb|EAA00873.2| AGAP001548-PA [Anopheles gambiae str. PEST] >gi|333470196|gb|EGK97545.1| AGAP001548-PB [Anopheles gambiae str. PEST] >gi|333470197|gb|EGK97546.1| AGAP001548-PC [Anopheles …	XP_321574	0	100	131.724	64	673	271.845
CDS_6990_Trasncript_30068	669	AGAP001749-PA [Anopheles gambiae str. PEST] >gi|157012585|gb|EAA00948.3| AGAP001749-PA [Anopheles gambiae str. PEST]	XP_321335	0	93	405.986	222	671	178.666
CDS_7669_Trasncript_31342	849	AGAP009833-PA [Anopheles gambiae str. PEST] >gi|19697919|gb|AAL89811.1| porin [Anopheles gambiae] >gi|23320885|gb|AAN16031.1| porin [Anopheles gambiae] >gi|55236055|gb|EAA14314.2| AGAP009833-PA [Anopheles gambiae str. PEST] >gi|116517450|gb|ABJ99082.1| voltage-dependent anion channel [Anopheles gambiae]	XP_318947	0	99	575.474	282	671	140.786
CDS_4561_Trasncript_25236	771	AGAP001151-PA-like protein [Anopheles sinensis]	KFB43736	0	99	525.013	256	670	154.798
CDS_5748_Trasncript_27807	540	microsomal signal peptidase 23 kd subunit (spc22/23) [Anopheles sinensis]	KFB37583	0	98	363.999	179	670	221.017
CDS_7968_Trasncript_31976	1782	conserved hypothetical protein [Culex quinquefasciatus] >gi|167879875|gb|EDS43258.1| conserved hypothetical protein [Culex quinquefasciatus]	XP_001866378	0	61	211.46	264	669	66.8748
CDS_7009_Trasncript_30098	825	AGAP007391-PA-like protein [Anopheles sinensis]	KFB51626	0	97	403.675	204	667	144.018
CDS_7567_Trasncript_31142	1002	tumor suppressor putative 3 [Anopheles darlingi]	ETN61920	0	95	598.971	333	653	116.089
CDS_5381_Trasncript_27075	681	AGAP002401-PA [Anopheles gambiae str. PEST] >gi|30177545|gb|EAA08088.2| AGAP002401-PA [Anopheles gambiae str. PEST]	XP_312551	0	98	370.548	226	650	170.024
CDS_6914_Trasncript_29946	1497	AGAP007843-PA-like protein [Anopheles sinensis]	KFB53793	0	96	822.387	500	648	77.1077
CDS_7789_Trasncript_31608	1044	PREDICTED: set1/Ash2 histone methyltransferase complex subunit ASH2 isoform X3 [Tribolium castaneum]	XP_008197816	0	81	509.22	338	648	110.565
CDS_6111_Trasncript_28478	552	transmembrane and coiled-coil domain-containing protein 1 [Anopheles darlingi]	ETN60771	0	99	369.777	183	647	208.79
CDS_4228_Trasncript_24272	534	AGAP002437-PA [Anopheles gambiae str. PEST] >gi|333468268|gb|EAA08076.3| AGAP002437-PA [Anopheles gambiae str. PEST]	XP_312508	0	99	325.094	163	639	213.159
CDS_6968_Trasncript_30024	1074	AGAP007713-PD-like protein [Anopheles sinensis]	KFB36602	0	98	651.358	358	638	105.818
CDS_6999_Trasncript_30083	1587	AGAP008358-PA [Anopheles gambiae str. PEST] >gi|157014861|gb|EAA12530.4| AGAP008358-PA [Anopheles gambiae str. PEST]	XP_317096	0	92	898.656	505	635	71.2756
CDS_7038_Trasncript_30149	1599	AGAP007588-PA [Anopheles gambiae str. PEST] >gi|157019971|gb|EAA04774.4| AGAP007588-PA [Anopheles gambiae str. PEST]	XP_308284	0	94	880.937	515	630	70.1837
CDS_6496_Trasncript_29240	696	AGAP004991-PA [Anopheles gambiae str. PEST] >gi|157016597|gb|EAA10482.4| AGAP004991-PA [Anopheles gambiae str. PEST]	XP_315096	0	99	476.863	231	629	160.985
CDS_7216_Trasncript_30491	624	AGAP000170-PA [Anopheles gambiae str. PEST] >gi|55243649|gb|EAA06474.3| AGAP000170-PA [Anopheles gambiae str. PEST]	XP_310968	0	99	389.423	207	627	178.989
CDS_7782_Trasncript_31602	1896	monocarboxylate transporter [Aedes aegypti] >gi|108875665|gb|EAT39890.1| AAEL008342-PA [Aedes aegypti]	XP_001659154	0	68	652.129	635	627	58.9079
CDS_6001_Trasncript_28260	846	AGAP007552-PA [Anopheles gambiae str. PEST] >gi|157020003|gb|EAA04598.4| AGAP007552-PA [Anopheles gambiae str. PEST]	XP_308325	0	85	451.44	294	622	130.968
CDS_7199_Trasncript_30446	2220	Anopheles gambiae str. PEST AGAP012635-PA [Anopheles gambiae str. PEST] >gi|157021007|gb|EAA03185.3| AGAP012635-PA [Anopheles gambiae str. PEST]	XP_307249	0	84	785.023	563	619	49.6686
CDS_7457_Trasncript_30922	1260	AGAP011435-PA [Anopheles gambiae str. PEST] >gi|157014694|gb|EAA13019.4| AGAP011435-PA [Anopheles gambiae str. PEST]	XP_317868	0	90	716.842	417	612	86.5217
CDS_6939_Trasncript_29987	1470	AGAP009944-PA [Anopheles gambiae str. PEST] >gi|157014129|gb|EAA14068.3| AGAP009944-PA [Anopheles gambiae str. PEST]	XP_319075	0	94	967.222	510	608	73.6768
CDS_7224_Trasncript_30502	1323	AGAP003008-PB [Anopheles gambiae str. PEST] >gi|347969056|ref|XP_311871.4| AGAP003008-PA [Anopheles gambiae str. PEST] >gi|333467717|gb|EAA44836.4| AGAP003008-PA [Anopheles gambiae str. PEST] >gi|333467718|gb|EGK96659.1| AGAP003008-PB [Anopheles gambiae str. PEST]	XP_003436353	0	99	787.719	412	599	80.6513
CDS_7330_Trasncript_30699	873	AGAP007165-PA [Anopheles gambiae str. PEST] >gi|157020331|gb|EAA04240.4| AGAP007165-PA [Anopheles gambiae str. PEST]	XP_308603	0	89	387.497	257	592	120.796
CDS_7922_Trasncript_31857	1173	gamma-glutamyl hydrolase [Anopheles darlingi]	ETN66928	0	91	552.747	305	592	89.9017
CDS_7561_Trasncript_31136	1020	AGAP006670-PA [Anopheles gambiae str. PEST] >gi|157016439|gb|EAA11416.4| AGAP006670-PA [Anopheles gambiae str. PEST]	XP_316706	0	94	592.038	312	590	103.038
CDS_6441_Trasncript_29135	894	AGAP008213-PA [Anopheles gambiae str. PEST] >gi|29027554|gb|AAO62003.1| cytochrome P450 CYPm3r10 [Anopheles gambiae] >gi|116123095|gb|EAA12550.3| AGAP008213-PA [Anopheles gambiae str. PEST]	XP_317256	0	96	548.895	297	588	117.161
CDS_3894_Trasncript_23235	546	AGAP004819-PC [Anopheles gambiae str. PEST] >gi|158297802|ref|XP_001689073.1| AGAP004819-PA [Anopheles gambiae str. PEST] >gi|116122331|gb|EAA13329.4| AGAP004819-PC [Anopheles gambiae str. PEST] >gi|157014502|gb|EDO63490.1| AGAP004819-PA [Anopheles gambiae str. PEST]	XP_317989	0	98	366.311	181	586	191.183
CDS_7374_Trasncript_30772	729	AGAP011150-PA [Anopheles gambiae str. PEST] >gi|157019667|gb|EAA05028.4| AGAP011150-PA [Anopheles gambiae str. PEST]	XP_309497	0	90	314.694	218	585	142.946
CDS_7213_Trasncript_30468	1065	AGAP000831-PA [Anopheles gambiae str. PEST] >gi|116126143|gb|EAA12149.3| AGAP000831-PA [Anopheles gambiae str. PEST]	XP_316797	0	93	557.37	341	578	96.6769
CDS_7460_Trasncript_30927	579	AGAP007259-PA [Anopheles gambiae str. PEST] >gi|157020243|gb|EAA04310.4| AGAP007259-PA [Anopheles gambiae str. PEST]	XP_308543	0	97	344.354	192	577	177.518
CDS_7943_Trasncript_31927	1392	AGAP010781-PA [Anopheles gambiae str. PEST] >gi|157014364|gb|EAA13711.5| AGAP010781-PA [Anopheles gambiae str. PEST]	XP_318527	0	81	593.578	422	574	73.4543
CDS_5270_Trasncript_26820	594	AGAP010320-PA-like protein [Anopheles sinensis]	KFB45914	0	92	367.081	197	570	170.936
CDS_6600_Trasncript_29409	720	AGAP003069-PA [Anopheles gambiae str. PEST] >gi|55241434|gb|EAA08439.2| AGAP003069-PA [Anopheles gambiae str. PEST] >gi|114864578|gb|ABI83745.1| signal peptidase I [Anopheles funestus]	XP_312755	0	100	373.244	184	567	140.28
CDS_5358_Trasncript_27020	414	AGAP003134-PA-like protein [Anopheles sinensis]	KFB53335	0	91	248.054	137	566	243.534
CDS_7502_Trasncript_30983	654	Anopheles gambiae str. PEST AGAP012755-PA [Anopheles gambiae str. PEST] >gi|157021042|gb|EDO64850.1| AGAP012755-PA [Anopheles gambiae str. PEST]	XP_001687799	0	95	414.846	216	555	151.168
CDS_7769_Trasncript_31581	858	palmitoyltransferase ZDHHC3 [Anopheles darlingi]	ETN62438	0	97	537.339	285	555	115.226
CDS_6955_Trasncript_30010	2544	myosin-IB [Anopheles darlingi]	ETN65622	0	97	1674.45	847	554	38.7915
CDS_4919_Trasncript_26087	666	AGAP011580-PA [Anopheles gambiae str. PEST] >gi|74804561|sp|Q7QGK4.2|EIF3K_ANOGA RecName: Full=Eukaryotic translation initiation factor 3 subunit K; Short=eIF3k; AltName: Full=eIF-3 p25 [Anopheles gambiae] >gi|55244242|gb|EAA05704.2| AGAP011580-PA [Anopheles gambiae str. PEST]	XP_309930	0	97	427.943	221	550	147.107
CDS_7423_Trasncript_30855	1014	AGAP011634-PA [Anopheles gambiae str. PEST] >gi|157013490|gb|EAL38923.3| AGAP011634-PA [Anopheles gambiae str. PEST]	XP_552635	0	93	610.527	336	547	96.0934
CDS_7252_Trasncript_30565	837	AGAP003843-PA [Anopheles gambiae str. PEST] >gi|55243971|gb|EAA06088.2| AGAP003843-PA [Anopheles gambiae str. PEST]	XP_310401	0	98	511.916	278	546	116.201
CDS_7283_Trasncript_30622	564	AGAP000941-PA [Anopheles gambiae str. PEST] >gi|157019735|gb|EAL41666.3| AGAP000941-PA [Anopheles gambiae str. PEST]	XP_560153	0	97	341.273	187	545	172.132
CDS_5889_Trasncript_28065	477	AGAP005685-PA [Anopheles gambiae str. PEST] >gi|157015629|gb|EAA11316.4| AGAP005685-PA [Anopheles gambiae str. PEST]	XP_315699	0	84	179.104	158	543	202.78
CDS_5557_Trasncript_27441	816	AGAP007668-PA [Anopheles gambiae str. PEST] >gi|224488076|sp|Q7QJV0.3|EIF3G_ANOGA RecName: Full=Eukaryotic translation initiation factor 3 subunit G; Short=eIF3g; AltName: Full=Eukaryotic translation initiation factor 3 RNA-binding subunit; Short=eIF-3 RNA-binding subunit; AltName: Full=Eukaryotic translation initiation factor 3 subunit 4 [Anopheles gambiae] >gi|116132009|gb|EAA04126.3| AGAP00766…	XP_308202	0	99	556.214	271	543	118.537
CDS_7908_Trasncript_31819	1260	conserved hypothetical protein [Culex quinquefasciatus] >gi|167880311|gb|EDS43694.1| conserved hypothetical protein [Culex quinquefasciatus]	XP_001846477	0	79	587.8	412	543	76.7668
CDS_6449_Trasncript_29151	489	AGAP001544-PA-like protein [Anopheles sinensis]	KFB44290	0	98	304.294	153	538	195.983
CDS_7470_Trasncript_30939	864	AGAP006416-PA [Anopheles gambiae str. PEST] >gi|166215032|sp|Q17004.3|SP24D_ANOGA RecName: Full=Serine protease SP24D; AltName: Full=AgSp24D; Flags: Precursor [Anopheles gambiae] >gi|30176052|gb|EAA44223.1| AGAP006416-PA [Anopheles gambiae str. PEST]	XP_316450	0	92	376.711	251	533	109.89
CDS_5715_Trasncript_27748	744	AGAP009651-PA [Anopheles gambiae str. PEST] >gi|55235825|gb|EAA13868.2| AGAP009651-PA [Anopheles gambiae str. PEST]	XP_318688	0	97	441.81	247	527	126.178
CDS_7109_Trasncript_30263	705	hypothetical protein ZHAS_00016249 [Anopheles sinensis]	KFB48181	0	99	422.55	229	526	132.905
CDS_7964_Trasncript_31973	2331	Atp1a1a.4 protein, partial [Danio rerio]	AAH90285	0	86	494.197	298	524	40.0436
CDS_7342_Trasncript_30714	663	AGAP005824-PA [Anopheles gambiae str. PEST] >gi|116126637|gb|EAA11926.4| AGAP005824-PA [Anopheles gambiae str. PEST]	XP_315850	0	98	413.305	220	521	139.981
CDS_5759_Trasncript_27837	537	AGAP001712-PA [Anopheles gambiae str. PEST] >gi|333470063|gb|EAA01620.5| AGAP001712-PA [Anopheles gambiae str. PEST]	XP_321377	0	100	372.859	178	514	170.503
CDS_7479_Trasncript_30955	972	AGAP010718-PA [Anopheles gambiae str. PEST] >gi|116130136|gb|EAL41084.2| AGAP010718-PA [Anopheles gambiae str. PEST]	XP_559226	0	99	541.962	284	514	94.1979
CDS_4591_Trasncript_25308	321	AGAP003864-PA [Anopheles gambiae str. PEST] >gi|116131032|gb|EAA06017.4| AGAP003864-PA [Anopheles gambiae str. PEST]	XP_310423	0	100	155.992	76	512	284.125
CDS_7103_Trasncript_30257	696	AGAP004382-PA [Anopheles gambiae str. PEST] >gi|157017279|gb|EAA09147.4| AGAP004382-PA [Anopheles gambiae str. PEST]	XP_313667	0	96	395.586	210	510	130.528
CDS_6723_Trasncript_29624	1029	AGAP002283-PA [Anopheles gambiae str. PEST] >gi|157020768|gb|EAA03714.3| AGAP002283-PA [Anopheles gambiae str. PEST]	XP_307896	0	89	591.267	348	507	87.7681
CDS_7448_Trasncript_30904	750	AGAP011615-PA [Anopheles gambiae str. PEST] >gi|157013500|gb|EDO63365.1| AGAP011615-PA [Anopheles gambiae str. PEST]	XP_001689299	0	69	276.559	234	507	120.418
CDS_7961_Trasncript_31968	1503	cytochrome P450 CYP6N3v3 [Aedes albopictus]	AAF97938	0	72	565.459	498	506	59.9702
CDS_7675_Trasncript_31353	1359	PREDICTED: uncharacterized protein LOC105204281, partial [Solenopsis invicta]	XP_011171639	0	63	408.683	438	504	66.0626
CDS_5215_Trasncript_26714	579	Astryp1 [Anopheles stephensi]	AAA97479	0	97	290.812	183	503	154.751
CDS_6808_Trasncript_29764	1119	hypothetical protein ZHAS_00018177 [Anopheles sinensis]	KFB50121	0	79	472.626	350	503	80.0723
CDS_7348_Trasncript_30728	1362	AGAP003243-PA [Anopheles gambiae str. PEST] >gi|333468564|gb|EAA08334.6| AGAP003243-PA [Anopheles gambiae str. PEST]	XP_312951	0	81	659.448	454	501	65.5247
CDS_7016_Trasncript_30107	1566	AGAP012425-PA [Anopheles gambiae str. PEST] >gi|157013008|gb|EAA00711.3| AGAP012425-PA [Anopheles gambiae str. PEST]	XP_320129	0	88	761.525	471	501	56.9889
CDS_7266_Trasncript_30591	1596	PREDICTED: uncharacterized protein K02A2.6-like [Saccoglossus kowalevskii]	XP_002740782	0	56	295.434	540	499	55.6945
CDS_7852_Trasncript_31717	1968	aminopeptidase N, partial [Aedes aegypti]	AAX11381	0	92	692.189	381	494	44.7143
CDS_6157_Trasncript_28581	456	hypothetical protein ZHAS_00000978 [Anopheles sinensis]	KFB35096	0	91	273.863	151	492	192.196
CDS_7375_Trasncript_30776	927	AGAP001136-PA [Anopheles gambiae str. PEST] >gi|333470540|gb|EAA00991.4| AGAP001136-PA [Anopheles gambiae str. PEST]	XP_322025	0	97	597.045	306	488	93.7744
CDS_7612_Trasncript_31241	642	Calmodulin [Cerapachys biroi]	EZA53913	0	97	303.908	157	488	135.403
CDS_7520_Trasncript_31017	903	AGAP000367-PA [Anopheles gambiae str. PEST] >gi|333467080|gb|EAA06327.3| AGAP000367-PA [Anopheles gambiae str. PEST]	XP_310743	0	85	410.223	294	486	95.8722
CDS_7387_Trasncript_30796	696	AGAP011346-PA [Anopheles gambiae str. PEST] >gi|116131548|gb|EAA05046.4| AGAP011346-PA [Anopheles gambiae str. PEST]	XP_309304	0	97	390.193	227	484	123.874
CDS_7382_Trasncript_30783	897	AGAP002141-PA [Anopheles gambiae str. PEST] >gi|157020875|gb|EAA03814.4| AGAP002141-PA [Anopheles gambiae str. PEST]	XP_308054	0	100	590.497	298	483	95.9178
CDS_6684_Trasncript_29562	1770	AGAP009505-PA-like protein [Anopheles sinensis]	KFB39863	0	99	990.334	533	483	48.6092
CDS_7105_Trasncript_30259	1218	AGAP008952-PA [Anopheles gambiae str. PEST] >gi|157013603|gb|EAA14810.4| AGAP008952-PA [Anopheles gambiae str. PEST]	XP_319705	0	82	518.464	409	480	70.2002
CDS_7608_Trasncript_31228	1059	AGAP012129-PA [Anopheles gambiae str. PEST] >gi|116116968|gb|EAA00207.3| AGAP012129-PA [Anopheles gambiae str. PEST]	XP_320403	0	97	665.996	340	478	80.4037
CDS_7931_Trasncript_31885	957	AGAP008499-PA [Anopheles gambiae str. PEST] >gi|116122885|gb|EAA12238.3| AGAP008499-PA [Anopheles gambiae str. PEST]	XP_316944	0	88	393.66	252	473	88.0427
CDS_7024_Trasncript_30123	819	AGAP011444-PA [Anopheles gambiae str. PEST] >gi|157014687|gb|EAA12997.3| AGAP011444-PA [Anopheles gambiae str. PEST]	XP_317860	0	97	539.65	272	473	102.878
CDS_7154_Trasncript_30359	1944	AGAP007710-PA [Anopheles gambiae str. PEST] >gi|157019859|gb|EDO64504.1| AGAP007710-PA [Anopheles gambiae str. PEST]	XP_001687855	0	98	1166.76	591	472	43.2504
CDS_7399_Trasncript_30814	747	14-3-3 zeta [Anopheles atroparvus]	AHJ25930	0	100	479.945	233	470	112.078
CDS_5587_Trasncript_27500	396	AGAP005873-PA-like protein [Anopheles sinensis]	KFB52933	0	100	213.386	104	470	211.42
CDS_6175_Trasncript_28632	546	trypsin [Anopheles gambiae]	CAA80517	0	83	239.58	159	469	153.012
CDS_6223_Trasncript_28713	1044	AGAP003398-PB [Anopheles gambiae str. PEST] >gi|347969822|ref|XP_003436469.1| AGAP003398-PE [Anopheles gambiae str. PEST] >gi|333467605|gb|EGK96617.1| AGAP003398-PB [Anopheles gambiae str. PEST] >gi|333467608|gb|EGK96620.1| AGAP003398-PE [Anopheles gambiae str. PEST]	XP_003436467	0	90	612.838	351	468	79.8527
CDS_6184_Trasncript_28648	330	hypothetical protein AND_003245 [Anopheles darlingi]	ETN65005	0	100	234.187	109	466	251.545
CDS_7680_Trasncript_31364	714	hypothetical protein AND_004926 [Anopheles darlingi]	ETN63377	0	87	352.058	209	465	116.011
CDS_7373_Trasncript_30771	543	AGAP004929-PA [Anopheles gambiae str. PEST] >gi|157016557|gb|EAA10445.4| AGAP004929-PA [Anopheles gambiae str. PEST]	XP_315016	0	97	349.362	180	464	152.217
CDS_7671_Trasncript_31344	492	AGAP000889-PA [Anopheles gambiae str. PEST] >gi|333469465|gb|EAA12148.4| AGAP000889-PA [Anopheles gambiae str. PEST]	XP_316866	0	98	327.791	163	461	166.909
CDS_6320_Trasncript_28907	372	AGAP007460-PB-like protein [Anopheles sinensis]	KFB51682	0	100	166.777	84	460	220.272
CDS_7719_Trasncript_31468	645	AGAP007699-PC [Anopheles gambiae str. PEST] >gi|158285178|ref|XP_001687857.1| AGAP007699-PB [Anopheles gambiae str. PEST] >gi|158285180|ref|XP_001687858.1| AGAP007699-PA [Anopheles gambiae str. PEST] >gi|157019865|gb|EAL41718.3| AGAP007699-PC [Anopheles gambiae str. PEST] >gi|157019866|gb|EDO64506.1| AGAP007699-PB [Anopheles gambiae str. PEST] >gi|157019867|gb|EDO64507.1| AGAP007699-PA [Anopheles…	XP_564524	0	99	446.432	214	460	127.041
CDS_5798_Trasncript_27919	456	AGAP012145-PA [Anopheles gambiae str. PEST] >gi|55234515|gb|EAA00196.2| AGAP012145-PA [Anopheles gambiae str. PEST]	XP_320383	0	100	163.696	81	460	179.696
CDS_7557_Trasncript_31126	1473	AGAP005576-PA [Anopheles gambiae str. PEST] >gi|157015553|gb|EAA11760.4| AGAP005576-PA [Anopheles gambiae str. PEST]	XP_315584	0	97	960.288	490	456	55.145
CDS_7510_Trasncript_31000	1089	BEL12_AG transposon polyprotein [Anopheles gambiae]	CAJ14165	0	71	409.068	345	456	74.5901
CDS_7956_Trasncript_31963	1392	cytochrome P450 4C1 [Anopheles darlingi]	ETN66704	0	85	598.971	367	455	58.2259
CDS_4656_Trasncript_25476	486	hypothetical protein ZHAS_00022213 [Anopheles sinensis]	KFB53965	0	64	118.242	134	455	166.771
CDS_7445_Trasncript_30891	771	AGAP002521-PA [Anopheles gambiae str. PEST] >gi|347968007|ref|XP_003436144.1| AGAP002521-PB [Anopheles gambiae str. PEST] >gi|333468205|gb|EAA07469.4| AGAP002521-PA [Anopheles gambiae str. PEST] >gi|333468206|gb|EGK96869.1| AGAP002521-PB [Anopheles gambiae str. PEST]	XP_312416	0	98	506.908	256	453	104.662
CDS_7868_Trasncript_31740	969	AGAP009668-PA [Anopheles gambiae str. PEST] >gi|157013931|gb|EAA14126.4| AGAP009668-PA [Anopheles gambiae str. PEST]	XP_318716	0	92	402.519	223	453	83.2758
CDS_7412_Trasncript_30833	1059	AGAP003398-PD [Anopheles gambiae str. PEST] >gi|333467607|gb|EGK96619.1| AGAP003398-PD [Anopheles gambiae str. PEST]	XP_003436468	0	90	624.009	356	452	76.0303
CDS_7536_Trasncript_31078	447	AGAP012056-PA [Anopheles gambiae str. PEST] >gi|170040273|ref|XP_001847929.1| conserved hypothetical protein [Culex quinquefasciatus] >gi|157013232|gb|EAL38771.2| AGAP012056-PA [Anopheles gambiae str. PEST] >gi|167863856|gb|EDS27239.1| conserved hypothetical protein [Culex quinquefasciatus]	XP_552148	0	100	305.449	148	452	180.126
CDS_7164_Trasncript_30377	2025	AGAP004315-PA [Anopheles gambiae str. PEST] >gi|333468984|gb|EAA09204.5| AGAP004315-PA [Anopheles gambiae str. PEST]	XP_313587	0	93	1233.39	674	451	39.6731
CDS_7413_Trasncript_30835	660	AGAP010517-PA [Anopheles gambiae str. PEST] >gi|333469280|gb|EAA09899.4| AGAP010517-PA [Anopheles gambiae str. PEST]	XP_314490	0	99	449.514	219	451	121.724
CDS_5608_Trasncript_27541	954	AGAP007665-PA [Anopheles gambiae str. PEST] >gi|157019898|gb|EAA04519.4| AGAP007665-PA [Anopheles gambiae str. PEST]	XP_308205	0	95	569.311	300	448	83.6515
CDS_7757_Trasncript_31550	660	AGAP003415-PA [Anopheles gambiae str. PEST] >gi|55242579|gb|EAA07378.2| AGAP003415-PA [Anopheles gambiae str. PEST]	XP_311699	0	94	340.887	220	444	119.835
CDS_7328_Trasncript_30691	1023	AGAP009982-PA [Anopheles gambiae str. PEST] >gi|116118307|gb|EAA13992.2| AGAP009982-PA [Anopheles gambiae str. PEST]	XP_319120	0	86	434.106	327	444	77.3128
CDS_7144_Trasncript_30334	1842	AGAP012253-PA-like protein [Anopheles sinensis]	KFB51140	0	90	895.19	523	443	42.8409
CDS_7526_Trasncript_31030	1035	AGAP004757-PA [Anopheles gambiae str. PEST] >gi|116122387|gb|EAA13165.3| AGAP004757-PA [Anopheles gambiae str. PEST]	XP_318059	0	81	441.81	335	442	76.0722
CDS_7653_Trasncript_31317	1812	AGAP005093-PA [Anopheles gambiae str. PEST] >gi|157017045|gb|EAL40462.3| AGAP005093-PA [Anopheles gambiae str. PEST]	XP_558479	0	78	647.121	616	442	43.4519
CDS_7576_Trasncript_31160	729	AGAP008816-PA [Anopheles gambiae str. PEST] >gi|30176407|gb|EAA10150.2| AGAP008816-PA [Anopheles gambiae str. PEST]	XP_314945	0	100	503.827	242	440	107.515
CDS_7797_Trasncript_31615	1527	hypothetical protein AND_001394 [Anopheles darlingi]	ETN66813	0	81	652.129	463	440	51.3284
CDS_7268_Trasncript_30594	780	AGAP004960-PA [Anopheles gambiae str. PEST] >gi|157016578|gb|EAA10351.5| AGAP004960-PA [Anopheles gambiae str. PEST]	XP_315057	0	99	491.115	259	439	100.257
CDS_7463_Trasncript_30930	789	AGAP002606-PA [Anopheles gambiae str. PEST] >gi|157018052|gb|EAA08057.4| AGAP002606-PA [Anopheles gambiae str. PEST]	XP_312329	0	98	498.434	262	437	98.6617
CDS_6047_Trasncript_28355	1125	AGAP002880-PA [Anopheles gambiae str. PEST] >gi|333467867|gb|EAA08009.5| AGAP002880-PA [Anopheles gambiae str. PEST]	XP_312032	0	99	674.47	340	436	69.0364
CDS_7605_Trasncript_31225	1833	AGAP003629-PA [Anopheles gambiae str. PEST] >gi|333468853|gb|EAA08859.4| AGAP003629-PA [Anopheles gambiae str. PEST]	XP_313394	0	93	1065.06	609	436	42.371
CDS_7022_Trasncript_30117	705	AGAP001995-PA [Anopheles gambiae str. PEST] >gi|19168518|emb|CAC94781.1| PROSAg25 protein [Anopheles gambiae] >gi|55233382|gb|EAA01264.2| AGAP001995-PA [Anopheles gambiae str. PEST]	XP_550819	0	100	469.544	234	434	109.659
CDS_7887_Trasncript_31769	357	AGAP004606-PA [Anopheles gambiae str. PEST] >gi|333469334|gb|EAA10590.4| AGAP004606-PA [Anopheles gambiae str. PEST]	XP_315218	0	97	226.868	118	434	216.554
CDS_6062_Trasncript_28382	534	AGAP012072-PA [Anopheles gambiae str. PEST] >gi|157013222|gb|EAA00341.4| AGAP012072-PA [Anopheles gambiae str. PEST]	XP_320454	0	97	363.614	177	431	143.774
CDS_6070_Trasncript_28408	432	AGAP002468-PA [Anopheles gambiae str. PEST] >gi|116129713|gb|EAA08173.4| AGAP002468-PA [Anopheles gambiae str. PEST]	XP_312471	0	98	203.371	120	429	176.896
CDS_7575_Trasncript_31159	1044	AGAP009234-PA [Anopheles gambiae str. PEST] >gi|157013791|gb|EAA14750.5| AGAP009234-PA [Anopheles gambiae str. PEST]	XP_320011	0	95	611.298	317	427	72.8571
CDS_7493_Trasncript_30972	828	AGAP003879-PA [Anopheles gambiae str. PEST] >gi|333466850|gb|EAA06051.5| AGAP003879-PA [Anopheles gambiae str. PEST]	XP_310443	0	88	402.134	271	423	91.0027
CDS_6975_Trasncript_30033	1884	AGAP002058-PA [Anopheles gambiae str. PEST] >gi|333469761|gb|EAA01064.5| AGAP002058-PA [Anopheles gambiae str. PEST]	XP_320991	0	96	1133.63	606	422	39.9003
CDS_7366_Trasncript_30760	930	malectin [Anopheles darlingi]	ETN59329	0	78	422.165	305	419	80.2556
CDS_5701_Trasncript_27710	903	AGAP001058-PA [Anopheles gambiae str. PEST] >gi|333467671|gb|EAA07412.4| AGAP001058-PA [Anopheles gambiae str. PEST]	XP_311781	0	88	509.605	299	417	82.2607
CDS_7695_Trasncript_31409	1428	hypothetical protein ZHAS_00011767 [Anopheles sinensis]	KFB43940	0	96	834.328	433	416	51.8931
CDS_5494_Trasncript_27306	1896	AGAP010050-PA [Anopheles gambiae str. PEST] >gi|157014199|gb|EAA14268.3| AGAP010050-PA [Anopheles gambiae str. PEST]	XP_319204	0	79	654.825	621	414	38.8961
CDS_7012_Trasncript_30102	1323	AGAP005757-PA [Anopheles gambiae str. PEST] >gi|116126581|gb|EAU76494.1| AGAP005757-PA [Anopheles gambiae str. PEST]	XP_001237708	0	92	748.814	424	413	55.6076
CDS_7677_Trasncript_31361	753	tensin [Anopheles gambiae]	CAJ14145	0	99	492.656	246	413	97.7011
CDS_7904_Trasncript_31805	1710	AGAP001601-PA-like protein [Anopheles sinensis]	KFB41161	0	76	667.537	536	412	42.9186
CDS_7326_Trasncript_30689	2469	multidrug resistance-associated protein 1 [Anopheles darlingi]	ETN62869	0	89	1342.41	841	412	29.7249
CDS_7697_Trasncript_31410	576	AGAP005121-PB [Anopheles gambiae str. PEST] >gi|158292600|ref|XP_001688502.1| AGAP005121-PA [Anopheles gambiae str. PEST] >gi|157017066|gb|EAA09432.4| AGAP005121-PB [Anopheles gambiae str. PEST] >gi|157017067|gb|EDO64085.1| AGAP005121-PA [Anopheles gambiae str. PEST]	XP_314002	0	98	374.785	189	411	127.105
CDS_7129_Trasncript_30297	528	AGAP006918-PA [Anopheles gambiae str. PEST] >gi|55245924|gb|EAA04092.2| AGAP006918-PA [Anopheles gambiae str. PEST]	XP_308839	0	98	343.199	175	411	138.66
CDS_7647_Trasncript_31298	1245	AGAP005942-PA [Anopheles gambiae str. PEST] >gi|157015847|gb|EDO63763.1| AGAP005942-PA [Anopheles gambiae str. PEST]	XP_001688757	0	87	632.484	394	409	58.5192
CDS_6168_Trasncript_28606	696	AGAP002788-PA [Anopheles gambiae str. PEST] >gi|116129465|gb|EAA07833.3| AGAP002788-PA [Anopheles gambiae str. PEST]	XP_312131	0	93	361.303	233	406	103.911
CDS_6302_Trasncript_28870	579	AGAP010592-PA [Anopheles gambiae str. PEST] >gi|108935890|sp|P33514.2|RS7_ANOGA RecName: Full=40S ribosomal protein S7 [Anopheles gambiae] >gi|157016860|gb|EAA09923.4| AGAP010592-PA [Anopheles gambiae str. PEST]	XP_314557	0	100	389.808	192	404	124.293
CDS_6114_Trasncript_28481	1806	AGAP002101-PA [Anopheles gambiae str. PEST] >gi|157012361|gb|EAA01000.3| AGAP002101-PA [Anopheles gambiae str. PEST]	XP_320939	0	95	1145.18	601	402	39.6509
CDS_5425_Trasncript_27155	1776	AGAP002969-PA [Anopheles gambiae str. PEST] >gi|333467763|gb|EAA07595.3| AGAP002969-PA [Anopheles gambiae str. PEST]	XP_311928	0	98	1065.06	553	402	40.3206
CDS_7317_Trasncript_30679	792	AGAP006456-PA [Anopheles gambiae str. PEST] >gi|55239226|gb|EAA11886.2| AGAP006456-PA [Anopheles gambiae str. PEST]	XP_316497	0	97	525.783	262	396	89.0665
CDS_7053_Trasncript_30177	555	AGAP007702-PA [Anopheles gambiae str. PEST] >gi|116131981|gb|EAL41717.2| AGAP007702-PA [Anopheles gambiae str. PEST]	XP_564520	0	93	223.402	119	396	127.1
CDS_7087_Trasncript_30230	1026	AGAP008785-PA [Anopheles gambiae str. PEST] >gi|55239993|gb|EAA10102.2| AGAP008785-PA [Anopheles gambiae str. PEST]	XP_314913	0	99	466.077	261	394	68.4058
CDS_7003_Trasncript_30088	1176	AGAP004992-PA [Anopheles gambiae str. PEST] >gi|157016598|gb|EAA10500.4| AGAP004992-PA [Anopheles gambiae str. PEST]	XP_315097	0	97	758.829	391	390	59.0747
CDS_7736_Trasncript_31504	513	AGAP002240-PA [Anopheles gambiae str. PEST] >gi|333466290|gb|EAA03732.3| AGAP002240-PA [Anopheles gambiae str. PEST]	XP_307944	0	93	262.307	170	388	134.728
CDS_6736_Trasncript_29648	1194	AGAP003051-PA [Anopheles gambiae str. PEST] >gi|116129220|gb|EAA07863.3| AGAP003051-PA [Anopheles gambiae str. PEST]	XP_311819	0	87	663.685	399	387	57.7366
CDS_7492_Trasncript_30970	1320	reverse transcriptase [Anopheles gambiae]	BAC57912	0	83	588.186	391	387	52.2253
CDS_7185_Trasncript_30422	1512	AGAP003785-PA [Anopheles gambiae str. PEST] >gi|157019096|gb|EAA06000.3| AGAP003785-PA [Anopheles gambiae str. PEST]	XP_310335	0	94	923.694	501	384	45.2401
CDS_7403_Trasncript_30820	1137	AGAP010386-PA [Anopheles gambiae str. PEST] >gi|157018406|gb|EAA07097.3| AGAP010386-PA [Anopheles gambiae str. PEST]	XP_311560	0	96	665.611	378	383	60.0043
CDS_7706_Trasncript_31438	1185	AGAP013386-PA [Anopheles gambiae str. PEST] >gi|333470492|gb|EGK97643.1| AGAP013386-PA [Anopheles gambiae str. PEST]	XP_003435770	0	92	716.072	390	383	57.5738
CDS_4597_Trasncript_25330	423	AGAP010072-PA [Anopheles gambiae str. PEST] >gi|157014215|gb|EAA14541.4| AGAP010072-PA [Anopheles gambiae str. PEST]	XP_319229	0	95	212.616	140	382	160.867
CDS_5551_Trasncript_27426	468	AGAP010613-PA-like protein [Anopheles sinensis]	KFB49845	0	94	209.534	155	381	145.019
CDS_5031_Trasncript_26322	303	Anopheles gambiae str. PEST AGAP012705-PA [Anopheles gambiae str. PEST] >gi|118777538|ref|XP_308132.2| AGAP003900-PA [Anopheles gambiae str. PEST] >gi|116132703|gb|EAA03888.3| AGAP003900-PA [Anopheles gambiae str. PEST] >gi|116133122|gb|EAA03125.3| AGAP012705-PA [Anopheles gambiae str. PEST]	XP_307312	0	99	199.134	100	381	223.989
CDS_7333_Trasncript_30702	777	AGAP007543-PA [Anopheles gambiae str. PEST] >gi|157020015|gb|EAA03983.5| AGAP007543-PA [Anopheles gambiae str. PEST]	XP_308336	0	94	494.197	259	380	87.1178
CDS_6841_Trasncript_29823	1020	AGAP005782-PA [Anopheles gambiae str. PEST] >gi|263409801|sp|Q5TRE7.3|ASNA_ANOGA RecName: Full=ATPase ASNA1 homolog; AltName: Full=Arsenical pump-driving ATPase homolog; AltName: Full=Arsenite-stimulated ATPase [Anopheles gambiae] >gi|157015719|gb|EAL39917.3| AGAP005782-PA [Anopheles gambiae str. PEST]	XP_556439	0	98	619.002	334	379	66.1886
CDS_7084_Trasncript_30222	687	AGAP009271-PA-like protein [Anopheles sinensis]	KFB42299	0	98	433.335	228	379	98.2713
CDS_7200_Trasncript_30447	444	AGAP004990-PA [Anopheles gambiae str. PEST] >gi|30176287|gb|EAA10484.2| AGAP004990-PA [Anopheles gambiae str. PEST]	XP_315094	0	100	296.59	147	378	151.654
CDS_6650_Trasncript_29507	429	AGAP003178-PA [Anopheles gambiae str. PEST] >gi|55241551|gb|EAA08363.2| AGAP003178-PA [Anopheles gambiae str. PEST]	XP_312874	0	95	249.595	127	377	156.541
CDS_7244_Trasncript_30546	531	hypothetical protein AND_004931 [Anopheles darlingi]	ETN63376	0	92	285.804	173	377	126.471
CDS_7753_Trasncript_31526	1137	PREDICTED: cAMP-dependent protein kinase type II regulatory subunit isoform X3 [Bactrocera cucurbitae] >gi|751443734|ref|XP_011196576.1| PREDICTED: cAMP-dependent protein kinase type II regulatory subunit isoform X3 [Bactrocera cucurbitae]	XP_011196575	0	81	505.368	361	376	58.9076
CDS_6571_Trasncript_29370	534	AGAP006871-PA [Anopheles gambiae str. PEST] >gi|157020596|gb|EAA04244.5| AGAP006871-PA [Anopheles gambiae str. PEST]	XP_308886	0	99	346.28	171	375	125.093
CDS_7195_Trasncript_30436	591	AGAP011842-PA [Anopheles gambiae str. PEST] >gi|157013363|gb|EAA00503.4| AGAP011842-PA [Anopheles gambiae str. PEST]	XP_320676	0	96	386.341	196	374	112.727
CDS_6030_Trasncript_28324	1017	AGAP009945-PA [Anopheles gambiae str. PEST] >gi|157014130|gb|EAA14025.3| AGAP009945-PA [Anopheles gambiae str. PEST]	XP_319076	0	90	592.423	337	373	65.3329
CDS_7779_Trasncript_31595	768	phosphoglycerate mutase 2 [Culex quinquefasciatus] >gi|167877458|gb|EDS40841.1| phosphoglycerate mutase 2 [Culex quinquefasciatus]	XP_001864878	0	97	468.389	255	373	86.5151
CDS_7903_Trasncript_31804	1716	apyrase, putative [Aedes aegypti] >gi|108884171|gb|EAT48396.1| AAEL000575-PA [Aedes aegypti]	XP_001648679	0	80	695.271	527	372	38.6162
CDS_7927_Trasncript_31871	1998	hypothetical protein AND_009951 [Anopheles darlingi]	ETN58449	0	47	139.043	388	371	33.0767
CDS_7863_Trasncript_31729	1104	AGAP004218-PA [Anopheles gambiae str. PEST] >gi|333468684|gb|EAA08542.5| AGAP004218-PA [Anopheles gambiae str. PEST]	XP_313121	0	86	574.318	376	369	59.539
CDS_7037_Trasncript_30148	585	AGAP013365-PA [Anopheles gambiae str. PEST] >gi|306415697|gb|ADM86753.1| apolipophorin-III [Anopheles gambiae] >gi|333468489|gb|EGK96965.1| AGAP013365-PA [Anopheles gambiae str. PEST]	XP_003436408	0	89	270.781	194	369	112.361
CDS_5567_Trasncript_27462	693	hypothetical protein ZHAS_00006244 [Anopheles sinensis]	KFB38923	0	90	375.17	216	366	94.0789
CDS_6485_Trasncript_29224	642	ribosomal protein L23a [Anopheles stephensi]	AAY41435	0	100	261.922	190	366	101.552
CDS_6390_Trasncript_29050	1140	AGAP001675-PA [Anopheles gambiae str. PEST] >gi|333470096|gb|EDO63237.2| AGAP001675-PA [Anopheles gambiae str. PEST]	XP_001689332	0	71	422.55	372	364	56.8775
CDS_5646_Trasncript_27601	663	AGAP004422-PA [Anopheles gambiae str. PEST] >gi|333469059|gb|EAA09119.6| AGAP004422-PA [Anopheles gambiae str. PEST]	XP_313705	0	100	352.443	201	363	97.5298
CDS_7008_Trasncript_30096	1563	AGAP008219-PA [Anopheles gambiae str. PEST] >gi|55237470|gb|EAA12490.2| AGAP008219-PA [Anopheles gambiae str. PEST]	XP_317251	0	93	905.205	494	363	41.3706
CDS_7767_Trasncript_31572	477	AGAP001197-PA [Anopheles gambiae str. PEST] >gi|333470493|gb|EAL38639.4| AGAP001197-PA [Anopheles gambiae str. PEST]	XP_551649	0	88	261.536	156	362	135.187
CDS_5757_Trasncript_27835	1788	AGAP004514-PA [Anopheles gambiae str. PEST] >gi|333469149|gb|EAA09214.5| AGAP004514-PA [Anopheles gambiae str. PEST]	XP_313813	0	95	964.526	596	362	36.065
CDS_7464_Trasncript_30935	1710	AGAP011145-PA [Anopheles gambiae str. PEST] >gi|157019672|gb|EAA05151.5| AGAP011145-PA [Anopheles gambiae str. PEST]	XP_309500	0	91	913.679	545	362	37.71
CDS_4394_Trasncript_24783	456	AGAP002754-PA [Anopheles gambiae str. PEST] >gi|116129498|gb|EAA07823.4| AGAP002754-PA [Anopheles gambiae str. PEST]	XP_312171	0	96	276.174	145	359	140.241
CDS_6595_Trasncript_29403	1056	AGAP011053-PA-like protein [Anopheles sinensis]	KFB51230	0	96	625.165	325	359	60.5585
CDS_7173_Trasncript_30391	591	AGAP000110-PA [Anopheles gambiae str. PEST] >gi|116130795|gb|EAA06344.3| AGAP000110-PA [Anopheles gambiae str. PEST]	XP_311037	0	92	269.626	197	357	107.603
CDS_6954_Trasncript_30009	1569	cytochrome P450 CYP12F2 [Anopheles gambiae]	AAO19581	0	93	929.472	522	353	40.0771
CDS_7156_Trasncript_30361	567	AGAP010590-PA [Anopheles gambiae str. PEST] >gi|116128037|gb|EAA09955.3| AGAP010590-PA [Anopheles gambiae str. PEST]	XP_314555	0	96	350.517	189	351	110.273
CDS_7248_Trasncript_30555	528	AGAP008667-PA [Anopheles gambiae str. PEST] >gi|157016700|gb|EAA10131.4| AGAP008667-PA [Anopheles gambiae str. PEST]	XP_314766	0	95	218.009	134	350	118.081
CDS_7349_Trasncript_30731	1080	AGAP009547-PA [Anopheles gambiae str. PEST] >gi|157019168|gb|EAA05928.4| AGAP009547-PA [Anopheles gambiae str. PEST]	XP_310142	0	83	517.694	340	350	57.7283
CDS_5684_Trasncript_27674	408	Anopheles gambiae str. PEST AGAP012695-PA [Anopheles gambiae str. PEST] >gi|158293073|ref|XP_314356.4| AGAP004838-PA [Anopheles gambiae str. PEST] >gi|157016930|gb|EAA09701.4| AGAP004838-PA [Anopheles gambiae str. PEST] >gi|157020976|gb|EAA03352.4| AGAP012695-PA [Anopheles gambiae str. PEST]	XP_307560	0	96	263.462	135	350	152.81
CDS_4716_Trasncript_25620	510	AGAP002852-PA [Anopheles gambiae str. PEST] >gi|116129416|gb|EAA07746.2| AGAP002852-PA [Anopheles gambiae str. PEST]	XP_312062	0	93	290.812	170	349	121.899
CDS_7722_Trasncript_31472	354	hypothetical protein AND_008620 [Anopheles darlingi]	ETN59775	0	66	117.857	112	349	175.617
CDS_7061_Trasncript_30189	792	AGAP005843-PA [Anopheles gambiae str. PEST] >gi|55238658|gb|EAA11543.2| AGAP005843-PA [Anopheles gambiae str. PEST]	XP_315868	0	85	308.145	233	348	78.2705
CDS_5719_Trasncript_27757	420	AGAP006529-PC [Anopheles gambiae str. PEST] >gi|347965238|ref|XP_003435736.1| AGAP013488-PA [Anopheles gambiae str. PEST] >gi|333469396|gb|EGK97288.1| AGAP013488-PA [Anopheles gambiae str. PEST]	XP_316566	0	100	284.648	139	347	147.172
CDS_7246_Trasncript_30550	1143	AGAP007634-PA [Anopheles gambiae str. PEST] >gi|157019926|gb|EAA04060.5| AGAP007634-PA [Anopheles gambiae str. PEST]	XP_308236	0	99	768.844	380	347	54.0789
CDS_4769_Trasncript_25742	336	gambicin [Anopheles arabiensis] >gi|167861848|gb|ACA05623.1| gambicin [Anopheles merus]	ACA05580	0	93	123.635	81	347	183.965
CDS_6730_Trasncript_29641	1587	AGAP007941-PA [Anopheles gambiae str. PEST] >gi|157015114|gb|EAA12895.4| AGAP007941-PA [Anopheles gambiae str. PEST]	XP_317536	0	93	983.015	537	346	38.8368
CDS_7379_Trasncript_30780	579	AGAP011635-PA [Anopheles gambiae str. PEST] >gi|157013489|gb|EAA00046.3| AGAP011635-PA [Anopheles gambiae str. PEST]	XP_320871	0	83	260.381	171	346	106.449
CDS_7347_Trasncript_30727	567	AGAP002167-PA [Anopheles gambiae str. PEST] >gi|347967297|ref|XP_003436047.1| AGAP002167-PB [Anopheles gambiae str. PEST] >gi|157020856|gb|EAA03679.4| AGAP002167-PA [Anopheles gambiae str. PEST] >gi|333466361|gb|EGK96214.1| AGAP002167-PB [Anopheles gambiae str. PEST]	XP_308021	0	100	380.178	188	345	108.388
CDS_5439_Trasncript_27180	1272	AGAP007243-PA [Anopheles gambiae str. PEST] >gi|55245639|gb|EAA04200.3| AGAP007243-PA [Anopheles gambiae str. PEST]	XP_308557	0	99	716.842	403	345	48.3144
CDS_6611_Trasncript_29429	843	clathrin light chain [Anopheles darlingi]	ETN62238	0	93	330.102	232	345	72.9014
CDS_6662_Trasncript_29521	729	AGAP004529-PA [Anopheles gambiae str. PEST] >gi|116128582|gb|EAA09041.4| AGAP004529-PA [Anopheles gambiae str. PEST]	XP_313829	0	92	439.499	242	343	83.8129
CDS_6803_Trasncript_29757	573	AGAP011165-PA [Anopheles gambiae str. PEST] >gi|116131701|gb|EAA05130.3| AGAP011165-PA [Anopheles gambiae str. PEST]	XP_309484	0	98	375.17	190	343	106.631
CDS_7490_Trasncript_30968	1155	AGAP002192-PA [Anopheles gambiae str. PEST] >gi|333466337|gb|EAA03807.5| AGAP002192-PA [Anopheles gambiae str. PEST]	XP_307994	0	99	751.51	384	342	52.7459
CDS_4598_Trasncript_25332	1062	AGAP003017-PA [Anopheles gambiae str. PEST] >gi|333467709|gb|EAA07900.6| AGAP003017-PA [Anopheles gambiae str. PEST]	XP_311859	0	95	600.512	306	341	57.1971
CDS_7688_Trasncript_31388	2022	AGAP007612-PA [Anopheles gambiae str. PEST] >gi|157019951|gb|EAA03939.4| AGAP007612-PA [Anopheles gambiae str. PEST]	XP_308261	0	87	1080.09	668	341	30.0412
CDS_7007_Trasncript_30093	1023	AGAP009673-PA [Anopheles gambiae str. PEST] >gi|157013936|gb|EAA14536.3| AGAP009673-PA [Anopheles gambiae str. PEST]	XP_318733	0	88	535.413	335	341	59.3777
CDS_6254_Trasncript_28776	1296	AGAP009012-PA [Anopheles gambiae str. PEST] >gi|157013648|gb|EAA14835.4| AGAP009012-PA [Anopheles gambiae str. PEST]	XP_319759	0	90	650.203	383	340	46.7324
CDS_7086_Trasncript_30227	342	AGAP011636-PA [Anopheles gambiae str. PEST] >gi|116117391|gb|EAA00629.3| AGAP011636-PA [Anopheles gambiae str. PEST]	XP_320870	0	89	152.91	103	340	177.091
CDS_7141_Trasncript_30326	948	AGAP012953-PA [Anopheles gambiae str. PEST] >gi|333467162|gb|EGK96486.1| AGAP012953-PA [Anopheles gambiae str. PEST]	XP_003436960	0	97	600.127	315	339	63.6994
CDS_5408_Trasncript_27118	906	AGAP004641-PA [Anopheles gambiae str. PEST] >gi|333469294|gb|EAA10556.3| AGAP004641-PA [Anopheles gambiae str. PEST]	XP_315167	0	92	493.812	282	335	65.8659
CDS_7041_Trasncript_30152	438	AGAP004806-PA [Anopheles gambiae str. PEST] >gi|55236817|gb|EAA13122.2| AGAP004806-PA [Anopheles gambiae str. PEST]	XP_318003	0	95	276.944	145	333	135.43
CDS_7813_Trasncript_31638	777	AGAP003968-PA [Anopheles gambiae str. PEST] >gi|333469581|gb|EAA13639.5| AGAP003968-PA [Anopheles gambiae str. PEST]	XP_318420	0	89	455.677	258	331	75.8842
CDS_7186_Trasncript_30423	753	AGAP005520-PA [Anopheles gambiae str. PEST] >gi|157015502|gb|EAA11195.4| AGAP005520-PA [Anopheles gambiae str. PEST]	XP_315519	0	99	472.241	250	329	77.8297
CDS_7307_Trasncript_30661	510	AGAP008653-PA [Anopheles gambiae str. PEST] >gi|116127798|gb|EAA10156.3| AGAP008653-PA [Anopheles gambiae str. PEST]	XP_314752	0	97	283.493	143	329	114.913
CDS_7040_Trasncript_30151	1269	AGAP011374-PA [Anopheles gambiae str. PEST] >gi|170066756|ref|XP_001868211.1| conserved hypothetical protein [Culex quinquefasciatus] >gi|157014732|gb|EAA13067.4| AGAP011374-PA [Anopheles gambiae str. PEST] >gi|167862954|gb|EDS26337.1| conserved hypothetical protein [Culex quinquefasciatus] >gi|668464559|gb|KFB51883.1| AGAP011374-PA-like protein [Anopheles sinensis]	XP_317947	0	100	843.573	422	329	46.1826
CDS_4872_Trasncript_25964	1878	AGAP010005-PA [Anopheles gambiae str. PEST] >gi|55236224|gb|EAA14338.2| AGAP010005-PA [Anopheles gambiae str. PEST]	XP_319149	0	96	1178.7	625	328	31.1116
CDS_7683_Trasncript_31380	2145	AGAP011859-PA [Anopheles gambiae str. PEST] >gi|157013355|gb|EAA00101.4| AGAP011859-PA [Anopheles gambiae str. PEST]	XP_320660	0	95	1249.57	650	327	27.1559
CDS_7158_Trasncript_30366	975	AGAP007218-PA [Anopheles gambiae str. PEST] >gi|157020280|gb|EAA04210.4| AGAP007218-PA [Anopheles gambiae str. PEST]	XP_308567	0	95	467.618	324	326	59.5604
CDS_7811_Trasncript_31631	453	AGAP012339-PA-like protein [Anopheles sinensis]	KFB47482	0	98	227.254	150	326	128.193
CDS_7715_Trasncript_31463	546	AGAP003016-PA [Anopheles gambiae str. PEST] >gi|116129260|gb|EAA07858.3| AGAP003016-PA [Anopheles gambiae str. PEST]	XP_311862	0	95	273.863	181	323	105.379
CDS_7416_Trasncript_30838	888	AGAP006613-PB [Anopheles gambiae str. PEST] >gi|74802520|sp|Q7Q566.2|EIF3J_ANOGA RecName: Full=Eukaryotic translation initiation factor 3 subunit J; Short=eIF3j [Anopheles gambiae] >gi|55239368|gb|EAA10909.2| AGAP006613-PB [Anopheles gambiae str. PEST]	XP_316642	0	97	224.942	240	323	64.7939
CDS_6191_Trasncript_28665	552	AGAP006953-PA [Anopheles gambiae str. PEST] >gi|157020521|gb|EAA04429.4| AGAP006953-PA [Anopheles gambiae str. PEST]	XP_308803	0	96	353.599	183	323	104.234
CDS_6518_Trasncript_29281	597	AGAP007534-PB [Anopheles gambiae str. PEST] >gi|158285506|ref|XP_001687901.1| AGAP007534-PA [Anopheles gambiae str. PEST] >gi|157020024|gb|EDO64549.1| AGAP007534-PB [Anopheles gambiae str. PEST] >gi|157020025|gb|EDO64550.1| AGAP007534-PA [Anopheles gambiae str. PEST]	XP_001687900	0	80	289.656	200	320	95.4817
CDS_7322_Trasncript_30684	1506	GG17524 [Drosophila erecta] >gi|190650360|gb|EDV47638.1| GG17524 [Drosophila erecta]	XP_001978711	0	46	108.997	474	320	37.8503
CDS_5274_Trasncript_26833	417	AGAP000523-PA-like protein [Anopheles sinensis]	KFB37907	0	100	192.971	121	319	136.27
CDS_6182_Trasncript_28645	1638	AGAP003003-PA [Anopheles gambiae str. PEST] >gi|157017819|gb|EAA07816.3| AGAP003003-PA [Anopheles gambiae str. PEST]	XP_311880	0	94	939.102	545	318	34.5826
CDS_5610_Trasncript_27545	2316	AGAP010267-PA [Anopheles gambiae str. PEST] >gi|116118555|gb|EAA13964.3| AGAP010267-PA [Anopheles gambiae str. PEST]	XP_319458	0	94	1433.31	770	318	24.4587
CDS_6720_Trasncript_29619	762	AGAP001973-PA [Anopheles gambiae str. PEST] >gi|333469846|gb|EAA01168.4| AGAP001973-PA [Anopheles gambiae str. PEST]	XP_321089	0	99	516.924	253	316	73.8714
CDS_7879_Trasncript_31757	1152	AGAP007053-PA-like protein [Anopheles sinensis]	KFB50488	0	90	590.882	351	315	48.7082
CDS_6528_Trasncript_29298	933	AGAP003337-PA [Anopheles gambiae str. PEST] >gi|157016948|gb|EAA09645.4| AGAP003337-PA [Anopheles gambiae str. PEST]	XP_314233	0	93	564.303	313	314	59.9504
CDS_6185_Trasncript_28655	1134	AGAP007519-PA [Anopheles gambiae str. PEST] >gi|157020036|gb|EAU77614.2| AGAP007519-PA [Anopheles gambiae str. PEST]	XP_001237070	0	91	622.083	377	314	49.3243
CDS_5549_Trasncript_27424	492	AGAP004986-PA [Anopheles gambiae str. PEST] >gi|55239689|gb|EAA10486.2| AGAP004986-PA [Anopheles gambiae str. PEST]	XP_315090	0	94	283.108	163	313	113.324
CDS_7361_Trasncript_30750	453	AGAP003217-PA [Anopheles gambiae str. PEST] >gi|116129169|gb|EAL40731.2| AGAP003217-PA [Anopheles gambiae str. PEST]	XP_562993	0	98	297.745	150	312	122.688
CDS_7125_Trasncript_30292	576	AGAP000118-PA [Anopheles gambiae str. PEST] >gi|116130788|gb|EAA06356.4| AGAP000118-PA [Anopheles gambiae str. PEST]	XP_311027	0	98	349.747	191	309	95.5609
CDS_7747_Trasncript_31514	1281	AGAP010304-PA [Anopheles gambiae str. PEST] >gi|157014498|gb|EAA43728.4| AGAP010304-PA [Anopheles gambiae str. PEST]	XP_318214	0	93	582.022	375	308	42.8298
CDS_6570_Trasncript_29366	912	AGAP003041-PA [Anopheles gambiae str. PEST] >gi|333467687|gb|EAA07940.5| AGAP003041-PA [Anopheles gambiae str. PEST]	XP_311834	0	83	302.368	276	306	59.7683
CDS_6921_Trasncript_29963	1617	AGAP012382-PA [Anopheles gambiae str. PEST] >gi|157013030|gb|EAA00029.3| AGAP012382-PA [Anopheles gambiae str. PEST]	XP_320176	0	95	885.945	482	304	33.4894
CDS_5962_Trasncript_28178	1548	AGAP003652-PA [Anopheles gambiae str. PEST] >gi|347970315|ref|XP_003436551.1| AGAP003652-PB [Anopheles gambiae str. PEST] >gi|116128766|gb|EAA08788.4| AGAP003652-PA [Anopheles gambiae str. PEST] >gi|333468875|gb|EGK97093.1| AGAP003652-PB [Anopheles gambiae str. PEST]	XP_313425	0	98	1041.18	515	303	34.8671
CDS_6537_Trasncript_29311	756	AGAP005486-PA [Anopheles gambiae str. PEST] >gi|55238292|gb|EAA11140.2| AGAP005486-PA [Anopheles gambiae str. PEST]	XP_315489	0	92	400.979	228	303	71.3946
CDS_5331_Trasncript_26957	336	AGAP012334-PA [Anopheles gambiae str. PEST] >gi|116116797|gb|EAU75768.1| AGAP012334-PA [Anopheles gambiae str. PEST]	XP_001238271	0	100	151.369	73	303	160.638
CDS_6585_Trasncript_29391	1005	AGAP012857-PA-like protein [Anopheles sinensis]	KFB38433	0	95	546.584	288	303	53.7058
CDS_7446_Trasncript_30892	795	AGAP003088-PA [Anopheles gambiae str. PEST] >gi|333468433|gb|EAA08355.5| AGAP003088-PA [Anopheles gambiae str. PEST]	XP_312775	0	99	512.686	264	302	67.6681
CDS_7157_Trasncript_30362	1215	AGAP005361-PA-like protein [Anopheles sinensis]	KFB48764	0	78	480.33	394	302	44.2767
CDS_7073_Trasncript_30202	774	AGAP008375-PA [Anopheles gambiae str. PEST] >gi|116122977|gb|EAA12192.3| AGAP008375-PA [Anopheles gambiae str. PEST]	XP_317078	0	96	435.261	232	302	69.5041
CDS_7790_Trasncript_31609	699	AGAP010477-PA [Anopheles gambiae str. PEST] >gi|116129948|gb|EAA45004.3| AGAP010477-PA [Anopheles gambiae str. PEST]	XP_311467	0	97	418.313	232	301	76.7068
CDS_5904_Trasncript_28085	594	Protein Kr-h2 [Anopheles darlingi]	ETN63814	0	95	308.145	184	300	89.9661
CDS_5366_Trasncript_27042	1848	AGAP002183-PA [Anopheles gambiae str. PEST] >gi|157020844|gb|EAA03741.4| AGAP002183-PA [Anopheles gambiae str. PEST]	XP_308003	0	94	1099.73	609	299	28.8213
CDS_4830_Trasncript_25877	414	AGAP003367-PA [Anopheles gambiae str. PEST] >gi|116128167|gb|EAA09597.3| AGAP003367-PA [Anopheles gambiae str. PEST]	XP_314269	0	100	196.823	97	299	128.652
CDS_5063_Trasncript_26378	564	AGAP008773-PA [Anopheles gambiae str. PEST] >gi|157016769|gb|EAA10088.3| AGAP008773-PA [Anopheles gambiae str. PEST]	XP_314899	0	85	229.18	148	299	94.4357
CDS_7525_Trasncript_31029	678	AGAP005316-PA [Anopheles gambiae str. PEST] >gi|157015348|gb|EAA11799.3| AGAP005316-PA [Anopheles gambiae str. PEST]	XP_315330	0	99	360.533	225	298	78.2944
CDS_7664_Trasncript_31337	699	AGAP005585-PB [Anopheles gambiae str. PEST] >gi|158294429|ref|XP_001688685.1| AGAP005585-PA [Anopheles gambiae str. PEST] >gi|158294431|ref|XP_001688686.1| AGAP005585-PC [Anopheles gambiae str. PEST] >gi|116126450|gb|EAA44050.3| AGAP005585-PB [Anopheles gambiae str. PEST] >gi|157015560|gb|EDO63691.1| AGAP005585-PA [Anopheles gambiae str. PEST] >gi|157015561|gb|EDO63692.1| AGAP005585-PC [Anopheles…	XP_315597	0	98	396.741	191	298	75.9422
CDS_7059_Trasncript_30185	534	AGAP007201-PA [Anopheles gambiae str. PEST] >gi|116132335|gb|EAA04498.2| AGAP007201-PA [Anopheles gambiae str. PEST]	XP_308583	0	98	275.789	138	297	99.074
CDS_5983_Trasncript_28219	306	AGAP009824-PA [Anopheles gambiae str. PEST] >gi|55236042|gb|EAA14312.2| AGAP009824-PA [Anopheles gambiae str. PEST]	XP_318932	0	96	203.371	101	297	172.894
CDS_6624_Trasncript_29454	753	AGAP008495-PA [Anopheles gambiae str. PEST] >gi|157014767|gb|EAA12242.4| AGAP008495-PA [Anopheles gambiae str. PEST]	XP_316948	0	97	290.812	141	296	70.0231
CDS_7047_Trasncript_30165	3693	Transposon Tf2-6 polyprotein [Thelohanellus kitauei]	KII75018	0	52	550.821	1250	296	14.2776
CDS_7098_Trasncript_30249	825	AGAP007714-PA [Anopheles gambiae str. PEST] >gi|116131973|gb|EAA04372.3| AGAP007714-PA [Anopheles gambiae str. PEST]	XP_308162	0	84	431.024	279	295	63.696
CDS_6328_Trasncript_28921	1041	hypothetical protein ZHAS_00005057 [Anopheles sinensis]	KFB37744	0	76	369.777	308	294	50.3084
CDS_5374_Trasncript_27059	942	AGAP011729-PA [Anopheles gambiae str. PEST] >gi|157013427|gb|EAA00053.3| AGAP011729-PA [Anopheles gambiae str. PEST]	XP_320780	0	87	480.33	313	293	55.4065
CDS_7770_Trasncript_31581	528	AGAP003614-PA [Anopheles gambiae str. PEST] >gi|157017485|gb|EAA08882.5| AGAP003614-PA [Anopheles gambiae str. PEST]	XP_313374	0	98	310.071	164	292	98.5129
CDS_5466_Trasncript_27240	537	ccaat-binding transcription factor subunit a [Anopheles darlingi]	ETN67638	0	76	229.18	184	292	96.8619
CDS_6380_Trasncript_29028	1041	AGAP009204-PA [Anopheles gambiae str. PEST] >gi|224488079|sp|Q7PVR3.3|EIF3H_ANOGA RecName: Full=Eukaryotic translation initiation factor 3 subunit H; Short=eIF3h [Anopheles gambiae] >gi|116117794|gb|EAA14719.3| AGAP009204-PA [Anopheles gambiae str. PEST]	XP_319981	0	99	683.715	334	291	49.7951
CDS_6791_Trasncript_29740	450	AGAP011716-PA [Anopheles gambiae str. PEST] >gi|116117317|gb|EAA00063.3| AGAP011716-PA [Anopheles gambiae str. PEST]	XP_320796	0	96	251.906	132	291	115.193
CDS_7339_Trasncript_30712	378	AGAP004627-PA [Anopheles gambiae str. PEST] >gi|116127565|gb|EAA10573.3| AGAP004627-PA [Anopheles gambiae str. PEST]	XP_315191	0	91	197.593	120	289	136.192
CDS_6745_Trasncript_29660	393	AGAP005131-PA [Anopheles gambiae str. PEST] >gi|30176658|gb|EAA09473.2| AGAP005131-PA [Anopheles gambiae str. PEST]	XP_314013	0	98	258.455	130	289	130.993
CDS_6548_Trasncript_29324	444	AGAP007806-PA [Anopheles gambiae str. PEST] >gi|157015210|gb|EAA12330.5| AGAP007806-PA [Anopheles gambiae str. PEST]	XP_317697	0	100	298.516	146	289	115.947
CDS_6766_Trasncript_29695	612	AGAP001321-PA [Anopheles gambiae str. PEST] >gi|116116536|gb|EAA01772.3| AGAP001321-PA [Anopheles gambiae str. PEST]	XP_321824	0	98	395.971	203	288	83.8273
CDS_7491_Trasncript_30969	1182	AGAP002192-PB [Anopheles gambiae str. PEST] >gi|333466338|gb|EGK96207.1| AGAP002192-PB [Anopheles gambiae str. PEST]	XP_003436054	0	98	768.074	393	287	43.2523
CDS_7751_Trasncript_31522	549	AGAP006161-PA [Anopheles gambiae str. PEST] >gi|157016047|gb|EAA10810.4| AGAP006161-PA [Anopheles gambiae str. PEST]	XP_316219	0	90	284.263	181	287	93.1223
CDS_5136_Trasncript_26518	456	AGAP008693-PA [Anopheles gambiae str. PEST] >gi|157016714|gb|EAU76711.2| AGAP008693-PA [Anopheles gambiae str. PEST]	XP_001237600	0	88	203.756	125	286	111.724
CDS_7888_Trasncript_31770	699	AGAP000883-PA [Anopheles gambiae str. PEST] >gi|333469459|gb|EAA12078.5| AGAP000883-PA [Anopheles gambiae str. PEST]	XP_316859	0	90	366.311	226	285	72.6293
CDS_4712_Trasncript_25613	1083	AGAP002626-PA-like protein [Anopheles sinensis]	KFB45858	0	92	654.44	363	285	46.8771
CDS_5623_Trasncript_27560	771	AGAP004158-PA [Anopheles gambiae str. PEST] >gi|333468632|gb|EAA08524.4| AGAP004158-PA [Anopheles gambiae str. PEST]	XP_313042	0	92	394.815	240	285	65.8468
CDS_6090_Trasncript_28440	1302	AGAP004376-PA [Anopheles gambiae str. PEST] >gi|157017277|gb|EAL40526.3| AGAP004376-PA [Anopheles gambiae str. PEST]	XP_562126	0	94	805.053	427	285	38.9922
CDS_5051_Trasncript_26351	1515	AGAP004610-PA [Anopheles gambiae str. PEST] >gi|55239546|gb|EAA10561.2| AGAP004610-PA [Anopheles gambiae str. PEST]	XP_315212	0	100	964.911	469	285	33.5102
CDS_7480_Trasncript_30956	2457	hypothetical protein ZHAS_00007327 [Anopheles sinensis]	KFB39704	0	99	1595.87	813	285	20.6626
CDS_7821_Trasncript_31658	405	PREDICTED: small ubiquitin-related modifier 3-like [Musca domestica]	XP_005185323	0	100	185.652	88	285	125.353
CDS_6866_Trasncript_29867	603	succinate dehydrogenase [Anopheles sinensis]	KFB52181	0	70	216.083	199	285	84.1922
CDS_5867_Trasncript_28031	837	AGAP003728-PA [Anopheles gambiae str. PEST] >gi|55243849|gb|EAA05981.2| AGAP003728-PA [Anopheles gambiae str. PEST]	XP_310259	0	96	506.908	278	284	60.4418
CDS_6755_Trasncript_29672	330	AGAP003558-PA [Anopheles gambiae str. PEST] >gi|116128687|gb|EAU76906.1| AGAP003558-PA [Anopheles gambiae str. PEST]	XP_001230920	0	69	142.124	109	283	152.763
CDS_5713_Trasncript_27742	813	AGAP003987-PA [Anopheles gambiae str. PEST] >gi|157014436|gb|EAA13633.3| AGAP003987-PA [Anopheles gambiae str. PEST]	XP_318437	0	94	449.514	270	283	62.0069
CDS_7052_Trasncript_30175	768	AGAP007141-PA [Anopheles gambiae str. PEST] >gi|157020355|gb|EAL41865.3| AGAP007141-PA [Anopheles gambiae str. PEST]	XP_565054	0	80	377.867	255	283	65.6401
CDS_7534_Trasncript_31048	2145	ctl2 [Anopheles darlingi]	ETN66327	0	90	1016.53	672	283	23.5019
CDS_5634_Trasncript_27588	855	AGAP003581-PA-like protein [Anopheles sinensis]	KFB37333	0	98	552.362	279	281	58.5443
CDS_5663_Trasncript_27636	1008	AGAP009842-PA [Anopheles gambiae str. PEST] >gi|116118188|gb|EAA14253.3| AGAP009842-PA [Anopheles gambiae str. PEST]	XP_318955	0	79	458.759	316	281	49.6581
CDS_7469_Trasncript_30938	561	dynactin [Anopheles sinensis]	KFB48187	0	98	369.007	186	281	89.2252
CDS_3982_Trasncript_23528	1299	AGAP002704-PA [Anopheles gambiae str. PEST] >gi|333468026|gb|EAA08135.6| AGAP002704-PA [Anopheles gambiae str. PEST]	XP_312224	0	98	809.675	417	279	38.2595
CDS_5994_Trasncript_28247	330	AGAP007000-PA [Anopheles gambiae str. PEST] >gi|116132482|gb|EAA04290.3| AGAP007000-PA [Anopheles gambiae str. PEST]	XP_308770	0	100	225.713	109	279	150.603
CDS_6965_Trasncript_30021	1341	AGAP004744-PA [Anopheles gambiae str. PEST] >gi|157014577|gb|EAA13239.4| AGAP004744-PA [Anopheles gambiae str. PEST]	XP_318074	0	99	862.062	429	278	36.9284
CDS_3893_Trasncript_23234	492	AGAP004819-PB-like protein [Anopheles sinensis]	KFB41545	0	95	314.694	163	278	100.652
CDS_7705_Trasncript_31435	522	AGAP010458-PA [Anopheles gambiae str. PEST] >gi|55242694|gb|EAA07129.2| AGAP010458-PA [Anopheles gambiae str. PEST]	XP_311490	0	90	191.43	151	278	94.8677
CDS_7598_Trasncript_31212	579	AGAP005861-PB [Anopheles gambiae str. PEST] >gi|158294897|ref|XP_001688740.1| AGAP005861-PA [Anopheles gambiae str. PEST] >gi|116126666|gb|EAL39950.2| AGAP005861-PB [Anopheles gambiae str. PEST] >gi|157015778|gb|EDO63746.1| AGAP005861-PA [Anopheles gambiae str. PEST]	XP_556532	0	98	351.288	192	277	85.2208
CDS_5130_Trasncript_26502	324	mitochondrial ATP synthase coupling factor 6 [Anopheles darlingi]	ETN60559	0	99	211.46	107	277	152.293
CDS_6659_Trasncript_29519	618	AGAP004247-PC [Anopheles gambiae str. PEST] >gi|333468715|gb|EGK97029.1| AGAP004247-PC [Anopheles gambiae str. PEST]	XP_003436755	0	92	377.096	203	276	79.5545
CDS_7048_Trasncript_30168	1035	AGAP005624-PA [Anopheles gambiae str. PEST] >gi|157015588|gb|EDO63701.1| AGAP005624-PA [Anopheles gambiae str. PEST]	XP_001688695	0	87	546.584	352	276	47.5021
CDS_6232_Trasncript_28742	435	AGAP002301-PA [Anopheles gambiae str. PEST] >gi|21295315|gb|EAA07460.1| AGAP002301-PA [Anopheles gambiae str. PEST]	XP_312670	0	100	297.36	144	275	112.613
CDS_7848_Trasncript_31711	861	hypothetical protein AaeL_AAEL008291 [Aedes aegypti] >gi|108875726|gb|EAT39951.1| AAEL008291-PA [Aedes aegypti]	XP_001659108	0	95	540.036	286	275	56.895
CDS_5714_Trasncript_27743	378	AGAP005109-PA [Anopheles gambiae str. PEST] >gi|157017058|gb|EAA09512.4| AGAP005109-PA [Anopheles gambiae str. PEST]	XP_313986	0	96	201.06	104	273	128.652
CDS_6506_Trasncript_29254	618	AGAP008837-PA [Anopheles gambiae str. PEST] >gi|116117453|gb|EAA14834.3| AGAP008837-PA [Anopheles gambiae str. PEST]	XP_319581	0	99	415.616	205	273	78.6898
CDS_6325_Trasncript_28914	780	AGAP010873-PA [Anopheles gambiae str. PEST] >gi|257096642|sp|Q7QGS3.4|NUBP2_ANOGA RecName: Full=Cytosolic Fe-S cluster assembly factor NUBP2 homolog [Anopheles gambiae] >gi|157019438|gb|EAA05449.4| AGAP010873-PA [Anopheles gambiae str. PEST]	XP_309831	0	98	462.611	255	273	62.3465
CDS_5861_Trasncript_28022	816	AGAP011852-PA [Anopheles gambiae str. PEST] >gi|157013357|gb|EAA00096.4| AGAP011852-PA [Anopheles gambiae str. PEST]	XP_320665	0	94	477.248	259	273	59.596
CDS_6680_Trasncript_29557	1116	AGAP002415-PA [Anopheles gambiae str. PEST] >gi|333468288|gb|EAA07979.4| AGAP002415-PA [Anopheles gambiae str. PEST]	XP_312537	0	92	584.334	342	272	43.4159
CDS_7294_Trasncript_30637	471	AGAP002629-PA [Anopheles gambiae str. PEST] >gi|333468103|gb|EAL40875.4| AGAP002629-PA [Anopheles gambiae str. PEST]	XP_563520	0	77	208.379	163	272	102.871
CDS_6997_Trasncript_30080	432	AGAP003768-PA [Anopheles gambiae str. PEST] >gi|347970576|ref|XP_003436600.1| AGAP003768-PB [Anopheles gambiae str. PEST] >gi|116130958|gb|EAA06099.3| AGAP003768-PA [Anopheles gambiae str. PEST] >gi|333466736|gb|EGK96354.1| AGAP003768-PB [Anopheles gambiae str. PEST]	XP_310307	0	95	224.557	143	272	112.158
CDS_6502_Trasncript_29249	621	AGAP006793-PA [Anopheles gambiae str. PEST] >gi|116132608|gb|EAA04082.3| AGAP006793-PA [Anopheles gambiae str. PEST]	XP_308954	0	74	250.751	194	272	78.0228
CDS_6144_Trasncript_28553	1128	AGAP007828-PA [Anopheles gambiae str. PEST] >gi|157015198|gb|EAA12253.4| AGAP007828-PA [Anopheles gambiae str. PEST]	XP_317671	0	97	696.427	375	272	42.954
CDS_6160_Trasncript_28588	534	AGAP000415-PA [Anopheles gambiae str. PEST] >gi|116130511|gb|EAA06561.3| AGAP000415-PA [Anopheles gambiae str. PEST]	XP_310683	0	90	227.254	126	270	90.0672
CDS_6014_Trasncript_28293	462	AGAP007575-PA [Anopheles gambiae str. PEST] >gi|157019983|gb|EAA04496.2| AGAP007575-PA [Anopheles gambiae str. PEST]	XP_308299	0	98	300.442	153	269	103.718
CDS_7826_Trasncript_31667	1254	AGAP002413-PA-like protein [Anopheles sinensis]	KFB40887	0	98	481.1	243	268	38.0699
CDS_6145_Trasncript_28554	1350	AGAP003413-PA [Anopheles gambiae str. PEST] >gi|333467617|gb|EAA07381.4| AGAP003413-PA [Anopheles gambiae str. PEST]	XP_311697	0	91	746.503	421	268	35.3627
CDS_4185_Trasncript_24139	1920	AGAP007638-PA [Anopheles gambiae str. PEST] >gi|157019923|gb|EAA04099.4| AGAP007638-PA [Anopheles gambiae str. PEST]	XP_308231	0	91	1038.48	640	268	24.8644
CDS_6905_Trasncript_29931	1338	AGAP007732-PA [Anopheles gambiae str. PEST] >gi|116123486|gb|EAA12474.3| AGAP007732-PA [Anopheles gambiae str. PEST]	XP_317786	0	99	813.913	428	268	35.6798
CDS_6107_Trasncript_28470	1188	AGAP010568-PA [Anopheles gambiae str. PEST] >gi|157016850|gb|EAA09970.4| AGAP010568-PA [Anopheles gambiae str. PEST]	XP_314540	0	97	768.459	394	268	40.1849
CDS_7093_Trasncript_30240	504	AGAP002169-PA [Anopheles gambiae str. PEST] >gi|333466359|gb|EAA03781.4| AGAP002169-PA [Anopheles gambiae str. PEST] >gi|668445449|gb|KFB35781.1| AGAP002169-PA-like protein [Anopheles sinensis]	XP_308019	0	100	343.969	167	267	94.3681
CDS_7696_Trasncript_31409	1041	AGAP006944-PA [Anopheles gambiae str. PEST] >gi|74804913|sp|Q7QIL8.2|EIF3E_ANOGA RecName: Full=Eukaryotic translation initiation factor 3 subunit E; Short=eIF3e; AltName: Full=Eukaryotic translation initiation factor 3 subunit 6 [Anopheles gambiae] >gi|55245898|gb|EAA04727.2| AGAP006944-PA [Anopheles gambiae str. PEST]	XP_308812	0	97	659.448	330	267	45.6883
CDS_7829_Trasncript_31670	1041	enolase [Mimomyia luzonensis]	ADB80329	0	97	464.151	234	267	45.6883
CDS_6632_Trasncript_29470	537	39S ribosomal protein L13 [Anopheles darlingi]	ETN67322	0	97	358.992	178	265	87.9055
CDS_6213_Trasncript_28701	423	AGAP002528-PA [Anopheles gambiae str. PEST] >gi|116129666|gb|EAA07496.3| AGAP002528-PA [Anopheles gambiae str. PEST]	XP_312410	0	99	288.115	140	264	111.175
CDS_5400_Trasncript_27104	876	AGAP005190-PA [Anopheles gambiae str. PEST] >gi|55240577|gb|EAA09474.2| AGAP005190-PA [Anopheles gambiae str. PEST]	XP_314088	0	88	482.256	285	263	53.4806
CDS_4223_Trasncript_24263	1335	AGAP010434-PA [Anopheles gambiae str. PEST] >gi|157018372|gb|EAA07170.4| AGAP010434-PA [Anopheles gambiae str. PEST]	XP_311512	0	99	846.269	444	263	35.0929
CDS_6950_Trasncript_30001	639	Anopheles gambiae str. PEST AGAP012756-PA [Anopheles gambiae str. PEST] >gi|58392495|ref|XP_319412.2| AGAP010224-PA [Anopheles gambiae str. PEST] >gi|55236439|gb|EAA13938.2| AGAP010224-PA [Anopheles gambiae str. PEST] >gi|55246829|gb|EAA02917.2| AGAP012756-PA [Anopheles gambiae str. PEST]	XP_307101	0	100	370.933	212	263	73.3161
CDS_5294_Trasncript_26872	1293	hypothetical protein TcasGA2_TC001491 [Tribolium castaneum]	EFA13518	0	61	254.603	364	263	36.2328
CDS_7096_Trasncript_30247	600	AGAP008727-PA [Anopheles gambiae str. PEST] >gi|157016735|gb|EAA10128.4| AGAP008727-PA [Anopheles gambiae str. PEST]	XP_314839	0	97	361.688	178	262	77.7847
CDS_6603_Trasncript_29413	1884	hypothetical protein ZHAS_00011701 [Anopheles sinensis]	KFB43851	0	92	954.51	585	262	24.7722
CDS_6499_Trasncript_29243	1854	AGAP006122-PA-like protein [Anopheles sinensis]	KFB42209	0	72	588.186	570	261	25.077
CDS_7514_Trasncript_31005	975	AGAP007002-PA [Anopheles gambiae str. PEST] >gi|116132481|gb|EAA04044.3| AGAP007002-PA [Anopheles gambiae str. PEST]	XP_308768	0	99	520.776	253	260	47.5021
CDS_6844_Trasncript_29827	837	AGAP009507-PA-like protein [Anopheles sinensis]	KFB39861	0	98	481.1	255	258	54.9084
CDS_7700_Trasncript_31419	543	AGAP004657-PA [Anopheles gambiae str. PEST] >gi|347972369|ref|XP_003436883.1| AGAP004657-PB [Anopheles gambiae str. PEST] >gi|116126226|gb|EAA11986.3| AGAP004657-PA [Anopheles gambiae str. PEST] >gi|333469399|gb|EGK97290.1| AGAP004657-PB [Anopheles gambiae str. PEST]	XP_316737	0	98	328.946	180	257	84.3097
CDS_6625_Trasncript_29455	630	AGAP008707-PA [Anopheles gambiae str. PEST] >gi|55239901|gb|EAA10204.2| AGAP008707-PA [Anopheles gambiae str. PEST]	XP_314812	0	95	375.941	209	257	72.6669
CDS_6299_Trasncript_28867	1647	laccase 1 [Anopheles gambiae]	AAN17505	0	93	901.738	521	257	27.7961
CDS_5356_Trasncript_27017	615	putative cytoplasmic carbonic anhydrase [Anopheles gambiae]	ABF66618	0	97	411.379	204	257	74.4393
CDS_7642_Trasncript_31290	435	AGAP008974-PA [Anopheles gambiae str. PEST] >gi|116117569|gb|EAA14788.4| AGAP008974-PA [Anopheles gambiae str. PEST]	XP_319722	0	100	288.5	144	256	104.832
CDS_5883_Trasncript_28056	1629	AGAP003522-PA [Anopheles gambiae str. PEST] >gi|333468759|gb|EAA08911.5| AGAP003522-PA [Anopheles gambiae str. PEST]	XP_313263	0	90	840.491	508	255	27.8845
CDS_6230_Trasncript_28729	1416	AGAP006383-PA [Anopheles gambiae str. PEST] >gi|157016202|gb|EAA11178.4| AGAP006383-PA [Anopheles gambiae str. PEST]	XP_316417	0	95	845.114	458	255	32.079
CDS_5890_Trasncript_28066	378	AGAP007574-PA [Anopheles gambiae str. PEST] >gi|116132087|gb|EAA04597.3| AGAP007574-PA [Anopheles gambiae str. PEST]	XP_308300	0	97	244.588	125	255	120.169
CDS_5016_Trasncript_26268	432	AGAP002889-PA-like protein [Anopheles sinensis]	KFB41137	0	92	204.142	114	254	104.736
CDS_6728_Trasncript_29639	1179	AGAP008315-PA [Anopheles gambiae str. PEST] >gi|157014889|gb|EAA12200.4| AGAP008315-PA [Anopheles gambiae str. PEST]	XP_317151	0	94	569.311	327	254	38.3764
CDS_7020_Trasncript_30115	939	AGAP010173-PA [Anopheles gambiae str. PEST] >gi|55236378|gb|EAA13872.2| AGAP010173-PA [Anopheles gambiae str. PEST]	XP_319347	0	100	643.269	312	253	47.9954
CDS_7170_Trasncript_30386	447	AGAP010755-PA [Anopheles gambiae str. PEST] >gi|116118651|gb|EAA13707.3| AGAP010755-PA [Anopheles gambiae str. PEST]	XP_318556	0	100	307.76	148	253	100.822
CDS_6064_Trasncript_28399	306	AGAP001274-PA [Anopheles gambiae str. PEST] >gi|55234069|gb|EAA01741.2| AGAP001274-PA [Anopheles gambiae str. PEST]	XP_321877	0	100	210.69	101	252	146.698
CDS_7287_Trasncript_30626	735	AGAP006688-PA [Anopheles gambiae str. PEST] >gi|55239444|gb|EAA11816.2| AGAP006688-PA [Anopheles gambiae str. PEST]	XP_316726	0	95	412.92	244	252	61.0742
CDS_4853_Trasncript_25916	837	AGAP002065-PA [Anopheles gambiae str. PEST] >gi|333469756|gb|EAA01738.5| AGAP002065-PA [Anopheles gambiae str. PEST]	XP_320982	0	94	506.908	270	251	53.4186
CDS_7553_Trasncript_31108	1410	AGAP002093-PA [Anopheles gambiae str. PEST] >gi|157012368|gb|EAA01006.3| AGAP002093-PA [Anopheles gambiae str. PEST]	XP_320946	0	99	786.949	472	251	31.7102
CDS_7578_Trasncript_31172	648	AGAP004559-PA [Anopheles gambiae str. PEST] >gi|347972129|ref|XP_001238827.3| AGAP004559-PB [Anopheles gambiae str. PEST] >gi|347972131|ref|XP_001238825.3| AGAP004559-PC [Anopheles gambiae str. PEST] >gi|347972133|ref|XP_313857.3| AGAP004559-PD [Anopheles gambiae str. PEST] >gi|347972135|ref|XP_003436840.1| AGAP004559-PE [Anopheles gambiae str. PEST] >gi|347972137|ref|XP_003436841.1| AGAP004559-P…	XP_001238828	0	100	446.047	215	250	68.7241
CDS_6669_Trasncript_29536	1275	AGAP010007-PA [Anopheles gambiae str. PEST] >gi|157014172|gb|EAA13928.4| AGAP010007-PA [Anopheles gambiae str. PEST]	XP_319151	0	98	660.218	380	250	34.928
CDS_6802_Trasncript_29753	573	AGAP006279-PA [Anopheles gambiae str. PEST] >gi|157016146|gb|EAA10895.4| AGAP006279-PA [Anopheles gambiae str. PEST]	XP_316343	0	94	361.688	190	249	77.4086
CDS_7396_Trasncript_30808	1143	AGAP006647-PA [Anopheles gambiae str. PEST] >gi|157016413|gb|EDO63949.1| AGAP006647-PA [Anopheles gambiae str. PEST]	XP_001688943	0	85	569.311	368	249	38.8059
CDS_7250_Trasncript_30558	906	trypsin-7 [Anopheles darlingi]	ETN64912	0	73	318.546	244	249	48.9571
CDS_6408_Trasncript_29085	729	AGAP004985-PA [Anopheles gambiae str. PEST] >gi|116127692|gb|EAA10491.3| AGAP004985-PA [Anopheles gambiae str. PEST]	XP_315089	0	97	425.631	242	248	60.5994
CDS_5477_Trasncript_27256	498	AGAP001998-PA [Anopheles gambiae str. PEST] >gi|116115965|gb|EAA01263.4| AGAP001998-PA [Anopheles gambiae str. PEST]	XP_321061	0	93	300.056	166	247	88.3511
CDS_5837_Trasncript_27985	987	AGAP009887-PA [Anopheles gambiae str. PEST] >gi|157014087|gb|EAU76055.2| AGAP009887-PA [Anopheles gambiae str. PEST]	XP_001238071	0	90	535.028	322	247	44.5784
CDS_6073_Trasncript_28412	777	AGAP006275-PA [Anopheles gambiae str. PEST] >gi|55239079|gb|EAA10882.2| AGAP006275-PA [Anopheles gambiae str. PEST]	XP_316340	0	84	355.14	241	246	56.3973
CDS_3970_Trasncript_23505	951	AGAP008392-PA [Anopheles gambiae str. PEST] >gi|157014842|gb|EAA12545.5| AGAP008392-PA [Anopheles gambiae str. PEST]	XP_317058	0	89	508.449	316	245	45.8912
CDS_4677_Trasncript_25520	1326	AGAP002387-PA [Anopheles gambiae str. PEST] >gi|333468316|gb|EAA08086.5| AGAP002387-PA [Anopheles gambiae str. PEST]	XP_312568	0	92	749.199	439	244	32.7786
CDS_6032_Trasncript_28326	318	AGAP004094-PA [Anopheles gambiae str. PEST] >gi|116128852|gb|EAA08533.4| AGAP004094-PA [Anopheles gambiae str. PEST]	XP_312965	0	98	173.326	105	244	136.681
CDS_6174_Trasncript_28623	852	AGAP002627-PA [Anopheles gambiae str. PEST] >gi|116129592|gb|EAA07649.3| AGAP002627-PA [Anopheles gambiae str. PEST]	XP_312302	0	96	556.599	283	243	50.8055
CDS_5365_Trasncript_27040	645	DNA-binding protein rfxank [Anopheles darlingi]	ETN58622	0	95	409.838	214	243	67.1106
CDS_7678_Trasncript_31362	1071	AGAP004458-PA [Anopheles gambiae str. PEST] >gi|347971944|ref|XP_003436822.1| AGAP004458-PB [Anopheles gambiae str. PEST] >gi|347971946|ref|XP_003436823.1| AGAP004458-PC [Anopheles gambiae str. PEST] >gi|157017319|gb|EAA44590.4| AGAP004458-PA [Anopheles gambiae str. PEST] >gi|333469100|gb|EGK97180.1| AGAP004458-PB [Anopheles gambiae str. PEST] >gi|333469101|gb|EGK97181.1| AGAP004458-PC [Anopheles…	XP_313752	0	98	639.417	356	242	40.2504
CDS_6277_Trasncript_28825	960	AGAP003602-PA [Anopheles gambiae str. PEST] >gi|333468823|gb|EAA44652.4| AGAP003602-PA [Anopheles gambiae str. PEST]	XP_313362	0	99	649.047	319	241	44.7188
CDS_6630_Trasncript_29462	1284	AGAP003785-PE [Anopheles gambiae str. PEST] >gi|333466761|gb|EGK96369.1| AGAP003785-PE [Anopheles gambiae str. PEST]	XP_003436615	0	84	601.282	407	241	33.4346
CDS_5186_Trasncript_26644	762	AGAP008883-PA [Anopheles gambiae str. PEST] >gi|74800916|sp|Q7PWQ6.2|DRE2_ANOGA RecName: Full=Anamorsin homolog; AltName: Full=Fe-S cluster assembly protein DRE2 homolog [Anopheles gambiae] >gi|55235179|gb|EAA14891.2| AGAP008883-PA [Anopheles gambiae str. PEST]	XP_319630	0	94	378.252	254	241	56.3386
CDS_7874_Trasncript_31747	447	AGAP009852-PA-like protein [Anopheles sinensis]	KFB46669	0	94	237.269	129	241	96.0404
CDS_6842_Trasncript_29824	522	AGAP002244-PA [Anopheles gambiae str. PEST] >gi|333466287|gb|EDO64816.2| AGAP002244-PA [Anopheles gambiae str. PEST]	XP_001687829	0	97	298.901	148	239	81.559
CDS_7839_Trasncript_31682	1212	PREDICTED: UTP--glucose-1-phosphate uridylyltransferase, partial [Mesitornis unicolor]	XP_010185021	0	82	515.383	364	239	35.1269
CDS_7506_Trasncript_30990	1428	vacuolar ATP synthase subunit h [Anopheles sinensis]	KFB39891	0	96	939.102	475	238	29.6888
CDS_7756_Trasncript_31550	696	AGAP003416-PA-like protein [Anopheles sinensis]	KFB43327	0	95	251.136	163	237	60.6573
CDS_7646_Trasncript_31296	780	aquaporin 1 [Anopheles gambiae]	BAI60044	0	97	433.335	259	237	54.125
CDS_6792_Trasncript_29741	390	AGAP009077-PA [Anopheles gambiae str. PEST] >gi|55235411|gb|EAA14742.3| AGAP009077-PA [Anopheles gambiae str. PEST]	XP_319827	0	98	249.595	129	235	107.337
CDS_6179_Trasncript_28635	687	AGAP009613-PA [Anopheles gambiae str. PEST] >gi|157013898|gb|EAA14573.3| AGAP009613-PA [Anopheles gambiae str. PEST]	XP_318643	0	96	412.149	228	234	60.6741
CDS_5002_Trasncript_26238	1041	Chain A, Crystal Structure Of Anopheles Gambiae Adenosine Kinase In Complex With P1,P4-Di(Adenosine-5) Tetraphosphate >gi|321159791|pdb|3LOO|B Chain B, Crystal Structure Of Anopheles Gambiae Adenosine Kinase In Complex With P1,P4-Di(Adenosine-5) Tetraphosphate >gi|321159792|pdb|3LOO|C Chain C, Crystal Structure Of Anopheles Gambiae Adenosine Kinase In Complex With P1,P4-Di(Adenosine-5) Tetraphosp…	3LOO_A	0	96	667.152	346	233	39.8703
CDS_6857_Trasncript_29855	489	AGAP001975-PA [Anopheles gambiae str. PEST] >gi|116115990|gb|EAA01529.3| AGAP001975-PA [Anopheles gambiae str. PEST]	XP_321088	0	98	328.946	162	232	84.513
CDS_5599_Trasncript_27523	792	AGAP005673-PA [Anopheles gambiae str. PEST] >gi|116126513|gb|EAA11809.3| AGAP005673-PA [Anopheles gambiae str. PEST]	XP_315690	0	86	342.813	207	232	52.1804
CDS_7049_Trasncript_30169	660	AGAP001398-PA [Anopheles gambiae str. PEST] >gi|333470339|gb|EDO63258.2| AGAP001398-PA [Anopheles gambiae str. PEST]	XP_001689353	0	91	384.415	219	231	62.3465
CDS_7515_Trasncript_31005	948	AGAP007001-PA [Anopheles gambiae str. PEST] >gi|55245851|gb|EAA04284.2| AGAP007001-PA [Anopheles gambiae str. PEST]	XP_308769	0	97	623.624	315	231	43.4058
CDS_7467_Trasncript_30937	1062	glutathione s-transferase E2 [Anopheles stephensi]	AEJ87231	0	100	448.743	218	231	38.7464
CDS_6884_Trasncript_29903	444	microsomal glutathione transferase GSTMIC3 [Anopheles gambiae]	AAP37005	0	93	273.863	147	231	92.6773
CDS_5752_Trasncript_27821	1179	AGAP000890-PA [Anopheles gambiae str. PEST] >gi|333469466|gb|EAA12146.5| AGAP000890-PA [Anopheles gambiae str. PEST]	XP_316867	0	88	627.861	371	230	34.7503
CDS_6640_Trasncript_29480	1629	AGAP006228-PA [Anopheles gambiae str. PEST] >gi|116126968|gb|EAA10774.4| AGAP006228-PA [Anopheles gambiae str. PEST]	XP_316296	0	93	974.926	542	230	25.1508
CDS_4667_Trasncript_25502	891	AGAP007662-PA [Anopheles gambiae str. PEST] >gi|116132013|gb|EAA04746.3| AGAP007662-PA [Anopheles gambiae str. PEST]	XP_308208	0	96	556.599	300	230	45.9827
CDS_7131_Trasncript_30312	882	hypothetical protein M514_20480 [Trichuris suis]	KFD67444	0	60	148.288	166	230	46.4519
CDS_2329_Trasncript_16844	1242	AGAP000652-PA [Anopheles gambiae str. PEST] >gi|333467430|gb|EAA06842.4| AGAP000652-PA [Anopheles gambiae str. PEST]	XP_311178	0	90	697.967	413	229	32.8442
CDS_6208_Trasncript_28696	1026	hypothetical protein ZHAS_00015922 [Anopheles sinensis]	KFB47869	0	97	595.504	332	229	39.7587
CDS_7261_Trasncript_30584	1281	AGAP002879-PC [Anopheles gambiae str. PEST] >gi|333467870|gb|EGK96737.1| AGAP002879-PC [Anopheles gambiae str. PEST]	XP_003436276	0	84	620.542	432	228	31.7052
CDS_6951_Trasncript_30004	492	AGAP003126-PA [Anopheles gambiae str. PEST] >gi|157017701|gb|EAA08316.5| AGAP003126-PA [Anopheles gambiae str. PEST]	XP_312812	0	95	222.246	114	228	82.5494
CDS_5524_Trasncript_27378	1044	AGAP011549-PA [Anopheles gambiae str. PEST] >gi|157019303|gb|EAA05715.3| AGAP011549-PA [Anopheles gambiae str. PEST]	XP_309959	0	77	436.802	321	228	38.9026
CDS_6310_Trasncript_28892	456	AGAP007721-PB [Anopheles gambiae str. PEST] >gi|157019843|gb|EDO64497.1| AGAP007721-PB [Anopheles gambiae str. PEST]	XP_001687848	0	97	180.259	101	227	88.6758
CDS_7593_Trasncript_31203	480	AGAP011076-PA [Anopheles gambiae str. PEST] >gi|21293074|gb|EAA05219.1| AGAP011076-PA [Anopheles gambiae str. PEST]	XP_309574	0	98	325.094	159	226	83.8709
CDS_5357_Trasncript_27019	1281	polycomb protein esc [Anopheles sinensis]	KFB41480	0	94	676.396	420	226	31.427
CDS_5271_Trasncript_26827	849	AGAP000948-PA [Anopheles gambiae str. PEST] >gi|116131829|gb|EAU77559.1| AGAP000948-PA [Anopheles gambiae str. PEST]	XP_001237187	0	79	384.415	289	225	47.2084
CDS_5556_Trasncript_27434	837	AGAP012402-PA [Anopheles gambiae str. PEST] >gi|116116739|gb|EAA00202.3| AGAP012402-PA [Anopheles gambiae str. PEST]	XP_320154	0	88	469.544	271	225	47.8852
CDS_6332_Trasncript_28925	489	AGAP003698-PA [Anopheles gambiae str. PEST] >gi|347970428|ref|XP_001230947.2| AGAP003701-PA [Anopheles gambiae str. PEST] >gi|333468927|gb|EAA08789.5| AGAP003698-PA [Anopheles gambiae str. PEST] >gi|333468929|gb|EAU76933.2| AGAP003701-PA [Anopheles gambiae str. PEST]	XP_313490	0	95	278.1	162	224	81.5987
CDS_6810_Trasncript_29768	897	ancaspase-7 [Anopheles stephensi]	AAO92598	0	77	333.954	252	224	44.4836
CDS_6943_Trasncript_29990	894	hypothetical protein ZHAS_00002948 [Anopheles sinensis]	KFB35968	0	95	517.309	297	224	44.6329
CDS_4857_Trasncript_25927	1338	AGAP010305-PA [Anopheles gambiae str. PEST] >gi|55236794|gb|EAA13361.2| AGAP010305-PA [Anopheles gambiae str. PEST]	XP_318219	0	91	783.097	445	223	29.6888
CDS_6922_Trasncript_29964	1152	AGAP012053-PA [Anopheles gambiae str. PEST] >gi|157013234|gb|EAA00681.4| AGAP012053-PA [Anopheles gambiae str. PEST]	XP_320471	0	95	709.909	383	223	34.4823
CDS_7428_Trasncript_30862	810	selenoprotein T [Anopheles sinensis]	KFB52536	0	91	330.487	205	222	48.8216
CDS_2853_Trasncript_19412	1512	AGAP010509-PA [Anopheles gambiae str. PEST] >gi|157016817|gb|EAA09977.4| AGAP010509-PA [Anopheles gambiae str. PEST]	XP_314482	0	98	1008.44	503	221	26.0366
CDS_4882_Trasncript_25995	1125	AGAP000285-PA [Anopheles gambiae str. PEST] >gi|333467154|gb|EAA06504.5| AGAP000285-PA [Anopheles gambiae str. PEST]	XP_310836	0	95	667.152	361	220	34.8349
CDS_6466_Trasncript_29193	1338	AGAP003315-PA [Anopheles gambiae str. PEST] >gi|333469673|gb|EAA14646.5| AGAP003315-PA [Anopheles gambiae str. PEST]	XP_319546	0	96	795.423	424	220	29.2894
CDS_4915_Trasncript_26073	306	AGAP008094-PA [Anopheles gambiae str. PEST] >gi|55237589|gb|EAA12574.2| AGAP008094-PA [Anopheles gambiae str. PEST]	XP_317362	0	100	177.178	101	220	128.069
CDS_6572_Trasncript_29371	510	AGAP012235-PA-like protein [Anopheles sinensis]	KFB47451	0	98	208.379	110	219	76.4924
CDS_5179_Trasncript_26631	594	Arp2/3 complex subunit ARPC5 [Anopheles funestus]	ABI83786	0	99	310.457	153	219	65.6753
CDS_6529_Trasncript_29301	618	AGAP009330-PA [Anopheles gambiae str. PEST] >gi|157019239|gb|EAA05740.5| AGAP009330-PA [Anopheles gambiae str. PEST]	XP_310000	0	100	278.87	155	218	62.8365
CDS_6075_Trasncript_28415	1038	AGAP004451-PA [Anopheles gambiae str. PEST] >gi|333469091|gb|EAA09124.5| AGAP004451-PA [Anopheles gambiae str. PEST]	XP_313741	0	95	676.781	346	217	37.2397
CDS_6270_Trasncript_28815	1695	AGAP010973-PA [Anopheles gambiae str. PEST] >gi|157019373|gb|EAA05479.5| AGAP010973-PA [Anopheles gambiae str. PEST]	XP_309721	0	90	819.691	487	217	22.8052
CDS_6704_Trasncript_29594	534	Anopheles gambiae str. PEST AGAP012622-PA [Anopheles gambiae str. PEST] >gi|157021112|gb|EAA02094.4| AGAP012622-PA [Anopheles gambiae str. PEST]	XP_306688	0	84	268.085	169	217	72.3874
CDS_7426_Trasncript_30860	966	hypothetical protein ZHAS_00001082 [Anopheles sinensis]	KFB35152	0	90	256.144	266	217	40.0154
CDS_5918_Trasncript_28107	1599	AGAP005856-PA [Anopheles gambiae str. PEST] >gi|157015774|gb|EAA11638.4| AGAP005856-PA [Anopheles gambiae str. PEST]	XP_315882	0	95	943.725	527	216	24.063
CDS_5656_Trasncript_27627	1113	AGAP006952-PA [Anopheles gambiae str. PEST] >gi|55245890|gb|EAA04730.2| AGAP006952-PA [Anopheles gambiae str. PEST]	XP_308804	0	98	689.878	346	216	34.5703
CDS_3875_Trasncript_23170	1026	AGAP010074-PA [Anopheles gambiae str. PEST] >gi|157014217|gb|EAA14590.4| AGAP010074-PA [Anopheles gambiae str. PEST]	XP_319231	0	90	542.732	342	216	37.5017
CDS_4096_Trasncript_23830	1209	AGAP002175-PA [Anopheles gambiae str. PEST] >gi|333466353|gb|EAA03725.5| AGAP002175-PA [Anopheles gambiae str. PEST]	XP_308013	0	87	551.592	374	215	31.6779
CDS_7296_Trasncript_30639	666	AGAP007172-PB [Anopheles gambiae str. PEST] >gi|157020324|gb|EAA04187.4| AGAP007172-PB [Anopheles gambiae str. PEST]	XP_308598	0	92	333.954	183	215	57.5054
CDS_7436_Trasncript_30879	1107	AGAP010151-PA [Anopheles gambiae str. PEST] >gi|157014248|gb|EAA14002.4| AGAP010151-PA [Anopheles gambiae str. PEST]	XP_319319	0	94	665.611	368	215	34.5967
CDS_6130_Trasncript_28516	1533	inwardly rectifying k+ channel [Anopheles darlingi]	ETN59720	0	93	877.47	510	215	24.9828
CDS_5815_Trasncript_27946	549	AGAP002338-PA [Anopheles gambiae str. PEST] >gi|55242454|gb|EAA08218.2| AGAP002338-PA [Anopheles gambiae str. PEST]	XP_312630	0	100	376.711	182	214	69.4362
CDS_6169_Trasncript_28607	957	AGAP002363-PA [Anopheles gambiae str. PEST] >gi|333468335|gb|EAA07456.4| AGAP002363-PA [Anopheles gambiae str. PEST]	XP_312592	0	95	610.912	319	214	39.8333
CDS_5558_Trasncript_27442	582	AGAP002742-PA [Anopheles gambiae str. PEST] >gi|116129504|gb|EAA07786.4| AGAP002742-PA [Anopheles gambiae str. PEST]	XP_312178	0	97	372.859	193	214	65.4991
CDS_7414_Trasncript_30836	606	AGAP010875-PA-like protein [Anopheles sinensis]	KFB40937	0	99	408.297	201	214	62.905
CDS_7275_Trasncript_30601	633	AGAP001053-PA [Anopheles gambiae str. PEST] >gi|347965039|ref|XP_003437190.1| AGAP001053-PE [Anopheles gambiae str. PEST] >gi|78101793|tpg|DAA05511.1| TPA_inf: troponin I isoform 6a1 [Anopheles gambiae str. PEST] >gi|157016467|gb|EAA44285.4| AGAP001053-PA [Anopheles gambiae str. PEST] >gi|333469362|gb|EGK97269.1| AGAP001053-PE [Anopheles gambiae str. PEST]	XP_315309	0	100	257.299	196	213	59.9405
CDS_6165_Trasncript_28596	822	AGAP008908-PA [Anopheles gambiae str. PEST] >gi|55235211|gb|EAA14867.2| AGAP008908-PA [Anopheles gambiae str. PEST]	XP_319655	0	98	503.442	267	213	46.1585
CDS_7466_Trasncript_30935	555	AGAP011148-PA-like protein [Anopheles sinensis]	KFB37519	0	94	278.87	151	213	68.3645
CDS_6532_Trasncript_29306	690	AGAP013036-PA [Anopheles gambiae str. PEST] >gi|333469769|gb|EGK97398.1| AGAP013036-PA [Anopheles gambiae str. PEST]	XP_003436015	0	90	360.533	223	213	54.9889
CDS_7665_Trasncript_31338	1794	alpha-amylase [Anopheles darlingi]	ETN63249	0	84	864.759	560	213	21.1496
CDS_7942_Trasncript_31927	1440	hypothetical protein ZHAS_00000181 [Anopheles sinensis]	KFB34787	0	49	224.557	469	213	26.3488
CDS_3965_Trasncript_23482	1311	AGAP001232-PA [Anopheles gambiae str. PEST] >gi|55234110|gb|EAA01790.2| AGAP001232-PA [Anopheles gambiae str. PEST]	XP_321925	0	98	830.091	413	212	28.8056
CDS_5674_Trasncript_27651	720	AGAP003063-PA [Anopheles gambiae str. PEST] >gi|157017670|gb|EAA08430.4| AGAP003063-PA [Anopheles gambiae str. PEST]	XP_312750	0	97	372.859	222	212	52.4503
CDS_5987_Trasncript_28229	465	AGAP004964-PA [Anopheles gambiae str. PEST] >gi|55239666|gb|EAA10457.2| AGAP004964-PA [Anopheles gambiae str. PEST]	XP_315062	0	92	287.345	154	212	81.2133
CDS_5542_Trasncript_27414	465	AGAP002385-PA [Anopheles gambiae str. PEST] >gi|55242397|gb|EAA08080.2| AGAP002385-PA [Anopheles gambiae str. PEST]	XP_312570	0	100	320.857	153	211	80.8302
CDS_7556_Trasncript_31124	525	AGAP003212-PA [Anopheles gambiae str. PEST] >gi|116129164|gb|EAA08310.3| AGAP003212-PA [Anopheles gambiae str. PEST]	XP_312921	0	91	312.383	178	211	71.5925
CDS_4400_Trasncript_24798	2097	AGAP004708-PA [Anopheles gambiae str. PEST] >gi|116122419|gb|EAA13294.3| AGAP004708-PA [Anopheles gambiae str. PEST]	XP_318119	0	92	1189.48	664	211	17.9237
CDS_5195_Trasncript_26677	864	AGAP010403-PA [Anopheles gambiae str. PEST] >gi|157018394|gb|EAA07079.4| AGAP010403-PA [Anopheles gambiae str. PEST]	XP_311547	0	91	441.039	248	211	43.5024
CDS_6648_Trasncript_29505	1047	AGAP005382-PA [Anopheles gambiae str. PEST] >gi|116126285|gb|EAA11794.3| AGAP005382-PA [Anopheles gambiae str. PEST]	XP_315392	0	99	520.005	295	210	35.7287
CDS_5932_Trasncript_28128	1221	AGAP010042-PA [Anopheles gambiae str. PEST] >gi|157014194|gb|EAA14051.4| AGAP010042-PA [Anopheles gambiae str. PEST]	XP_319187	0	77	508.834	389	209	30.4912
CDS_7288_Trasncript_30627	1359	AGAP008985-PA [Anopheles gambiae str. PEST] >gi|157013629|gb|EAA14869.4| AGAP008985-PA [Anopheles gambiae str. PEST]	XP_319734	0	93	702.975	428	208	27.2639
CDS_5247_Trasncript_26776	762	AGAP007882-PA [Anopheles gambiae str. PEST] >gi|116123353|gb|EAA12796.3| AGAP007882-PA [Anopheles gambiae str. PEST]	XP_317609	0	99	506.523	253	207	48.3905
CDS_4406_Trasncript_24817	312	AGAP003554-PA [Anopheles gambiae str. PEST] >gi|157017445|gb|EDO64154.1| AGAP003554-PA [Anopheles gambiae str. PEST]	XP_001688432	0	87	101.679	64	205	117.042
CDS_2513_Trasncript_17740	1497	AGAP000535-PA [Anopheles gambiae str. PEST] >gi|333466933|gb|EAA06260.5| AGAP000535-PA [Anopheles gambiae str. PEST]	XP_310550	0	88	805.053	494	204	24.2746
CDS_3923_Trasncript_23341	1125	AGAP004459-PA [Anopheles gambiae str. PEST] >gi|347971948|ref|XP_003436824.1| AGAP004459-PB [Anopheles gambiae str. PEST] >gi|157017320|gb|EAA44592.3| AGAP004459-PA [Anopheles gambiae str. PEST] >gi|333469102|gb|EGK97182.1| AGAP004459-PB [Anopheles gambiae str. PEST]	XP_313754	0	94	610.527	332	204	32.3014
CDS_7341_Trasncript_30714	1341	AGAP005825-PA [Anopheles gambiae str. PEST] >gi|157015751|gb|EAA11370.4| AGAP005825-PA [Anopheles gambiae str. PEST]	XP_315851	0	92	826.239	446	204	27.0985
CDS_7062_Trasncript_30194	999	AGAP005971-PA [Anopheles gambiae str. PEST] >gi|157015871|gb|EAA11781.4| AGAP005971-PA [Anopheles gambiae str. PEST]	XP_316013	0	78	446.047	343	204	36.3755
CDS_7091_Trasncript_30238	636	AGAP008287-PA [Anopheles gambiae str. PEST] >gi|157014905|gb|EDO63570.1| AGAP008287-PA [Anopheles gambiae str. PEST] >gi|668454392|gb|KFB42855.1| AGAP008287-PA-like protein [Anopheles sinensis]	XP_001689007	0	100	430.254	211	204	57.137
CDS_6375_Trasncript_29015	1026	AGAP009323-PA [Anopheles gambiae str. PEST] >gi|157019237|gb|EAA05785.3| AGAP009323-PA [Anopheles gambiae str. PEST]	XP_309992	0	99	492.271	246	204	35.4183
CDS_5353_Trasncript_27008	615	AGAP009504-PA [Anopheles gambiae str. PEST] >gi|116131104|gb|EAA05858.4| AGAP009504-PA [Anopheles gambiae str. PEST]	XP_310192	0	96	359.377	202	204	59.088
CDS_4395_Trasncript_24784	1218	AGAP000053-PA [Anopheles gambiae str. PEST] >gi|55243777|gb|EAA06219.2| AGAP000053-PA [Anopheles gambiae str. PEST]	XP_311105	0	83	603.208	409	203	29.6888
CDS_6056_Trasncript_28370	342	hypothetical protein LOC100117346 isoform 1 [Anopheles sinensis]	KFB42259	0	89	194.512	113	203	105.734
CDS_7285_Trasncript_30624	1047	ornithine decarboxylase [Anopheles darlingi]	ETN65621	0	94	646.736	349	203	34.5377
CDS_7277_Trasncript_30603	558	AGAP004709-PA [Anopheles gambiae str. PEST] >gi|157014613|gb|EAL39441.2| AGAP004709-PA [Anopheles gambiae str. PEST]	XP_554644	0	88	279.256	172	202	64.4854
CDS_6487_Trasncript_29226	429	60S ribosomal protein L5 [Anopheles darlingi]	ETN65819	0	95	245.743	140	201	83.4609
CDS_3641_Trasncript_22389	1221	AGAP002408-PA [Anopheles gambiae str. PEST] >gi|116129768|gb|EAA08054.3| AGAP002408-PA [Anopheles gambiae str. PEST]	XP_312544	0	91	648.662	358	201	29.3241
CDS_5131_Trasncript_26503	882	AGAP010488-PA [Anopheles gambiae str. PEST] >gi|157020902|gb|EAA03586.4| AGAP010488-PA [Anopheles gambiae str. PEST]	XP_307798	0	89	526.168	293	201	40.5949
CDS_6440_Trasncript_29133	1290	AGAP011654-PA [Anopheles gambiae str. PEST] >gi|157013477|gb|EAA00398.4| AGAP011654-PA [Anopheles gambiae str. PEST]	XP_320858	0	96	770.385	429	201	27.7556
CDS_5528_Trasncript_27395	927	AGAP004654-PA [Anopheles gambiae str. PEST] >gi|21299851|gb|EAA11996.1| AGAP004654-PA [Anopheles gambiae str. PEST]	XP_316740	0	95	574.318	307	200	38.4321
CDS_4980_Trasncript_26209	771	AGAP009988-PA [Anopheles gambiae str. PEST] >gi|157014161|gb|EAA13853.5| AGAP009988-PA [Anopheles gambiae str. PEST]	XP_319125	0	90	442.58	255	200	46.2083
CDS_5954_Trasncript_28160	1086	AGAP012960-PA-like protein [Anopheles sinensis]	KFB52022	0	80	406.371	360	200	32.8053
CDS_7914_Trasncript_31841	1272	AGAP005246-PA [Anopheles gambiae str. PEST] >gi|17148354|emb|CAD12784.1| serpin [Anopheles gambiae] >gi|55240641|gb|EAA09492.2| AGAP005246-PA [Anopheles gambiae str. PEST]	XP_314159	0	87	591.267	382	199	27.8683
CDS_4633_Trasncript_25412	1083	AGAP003584-PA [Anopheles gambiae str. PEST] >gi|157017463|gb|EAA08770.3| AGAP003584-PA [Anopheles gambiae str. PEST]	XP_313338	0	97	641.343	360	198	32.5672
CDS_5645_Trasncript_27600	816	AGAP004752-PA [Anopheles gambiae str. PEST] >gi|229891784|sp|Q7Q2P7.4|TRMB_ANOGA RecName: Full=tRNA (guanine-N(7)-)-methyltransferase; AltName: Full=tRNA (guanine(46)-N(7))-methyltransferase; AltName: Full=tRNA(m7G46)-methyltransferase [Anopheles gambiae] >gi|157014566|gb|EAA13331.4| AGAP004752-PA [Anopheles gambiae str. PEST]	XP_318065	0	96	454.521	235	198	43.2234
CDS_5958_Trasncript_28172	336	AGAP003112-PA [Anopheles gambiae str. PEST] >gi|116129074|gb|EAA08377.3| AGAP003112-PA [Anopheles gambiae str. PEST]	XP_312794	0	99	161.384	111	197	104.441
CDS_7303_Trasncript_30650	606	AGAP004146-PA [Anopheles gambiae str. PEST] >gi|157017587|gb|EAA08609.4| AGAP004146-PA [Anopheles gambiae str. PEST]	XP_313029	0	100	393.66	201	197	57.9079
CDS_6407_Trasncript_29084	1224	AGAP010453-PA [Anopheles gambiae str. PEST] >gi|157018361|gb|EAA07122.3| AGAP010453-PA [Anopheles gambiae str. PEST]	XP_311496	0	89	639.802	366	197	28.6701
CDS_6105_Trasncript_28467	456	mitochondrial ribosomal protein, L23 [Anopheles darlingi]	ETN65383	0	96	260.381	151	197	76.9566
CDS_6527_Trasncript_29296	1011	AGAP006662-PA [Anopheles gambiae str. PEST] >gi|157016432|gb|EAL40132.3| AGAP006662-PA [Anopheles gambiae str. PEST]	XP_557337	0	83	512.301	342	196	34.5342
CDS_5667_Trasncript_27643	645	AGAP007286-PA [Anopheles gambiae str. PEST] >gi|33355873|gb|AAQ16281.1| odorant-binding protein AgamOBP48 [Anopheles gambiae] >gi|40019409|emb|CAF01998.1| putative odorant-binding protein OBP3788 [Anopheles gambiae] >gi|55245600|gb|EAA04333.2| AGAP007286-PA [Anopheles gambiae str. PEST]	XP_308533	0	96	376.326	200	196	54.1303
CDS_6029_Trasncript_28323	525	AGAP000272-PA [Anopheles gambiae str. PEST] >gi|157018875|gb|EAA06472.3| AGAP000272-PA [Anopheles gambiae str. PEST]	XP_310848	0	93	311.997	173	195	66.1637
CDS_4988_Trasncript_26224	420	AGAP002389-PA [Anopheles gambiae str. PEST] >gi|116129784|gb|EAA07919.3| AGAP002389-PA [Anopheles gambiae str. PEST]	XP_312567	0	98	255.758	137	195	82.7046
CDS_3371_Trasncript_21529	2454	AGAP003002-PA [Anopheles gambiae str. PEST] >gi|333467724|gb|EAA07890.5| AGAP003002-PA [Anopheles gambiae str. PEST]	XP_311882	0	89	1118.99	795	195	14.1548
CDS_6069_Trasncript_28407	948	AGAP007493-PA [Anopheles gambiae str. PEST] >gi|157020061|gb|EAA04641.4| AGAP007493-PA [Anopheles gambiae str. PEST]	XP_308382	0	95	550.436	315	195	36.6413
CDS_5692_Trasncript_27688	780	AGAP010550-PA [Anopheles gambiae str. PEST] >gi|157016838|gb|EAA09925.4| AGAP010550-PA [Anopheles gambiae str. PEST]	XP_314523	0	92	471.085	259	195	44.5332
CDS_6026_Trasncript_28320	948	AGAP012364-PA [Anopheles gambiae str. PEST] >gi|157013044|gb|EAU75760.2| AGAP012364-PA [Anopheles gambiae str. PEST]	XP_001238263	0	98	486.878	256	195	36.6413
CDS_4058_Trasncript_23755	1104	aldo-keto reductase [Anopheles darlingi]	ETN61454	0	96	613.994	319	195	31.4637
CDS_7221_Trasncript_30498	702	AGAP003687-PA [Anopheles gambiae str. PEST] >gi|157017531|gb|EAA08751.4| AGAP003687-PA [Anopheles gambiae str. PEST]	XP_313470	0	89	355.525	239	194	49.2276
CDS_6211_Trasncript_28699	978	AGAP010188-PA [Anopheles gambiae str. PEST] >gi|157014275|gb|EAA13803.4| AGAP010188-PA [Anopheles gambiae str. PEST]	XP_319365	0	96	578.17	325	194	35.3352
CDS_6258_Trasncript_28780	1431	AGAP008018-PA [Anopheles gambiae str. PEST] >gi|55237657|gb|EAA43908.2| AGAP008018-PA [Anopheles gambiae str. PEST]	XP_317441	0	94	884.019	476	193	24.0249
CDS_4473_Trasncript_24994	1278	AGAP004064-PB [Anopheles gambiae str. PEST] >gi|347971163|ref|XP_309616.5| AGAP004064-PA [Anopheles gambiae str. PEST] >gi|333466615|gb|EAA05352.6| AGAP004064-PA [Anopheles gambiae str. PEST] >gi|333466616|gb|EGK96315.1| AGAP004064-PB [Anopheles gambiae str. PEST]	XP_003436701	0	83	601.668	434	192	26.7618
CDS_4396_Trasncript_24792	864	AGAP007644-PA [Anopheles gambiae str. PEST] >gi|157019915|gb|EAA04106.4| AGAP007644-PA [Anopheles gambiae str. PEST]	XP_308224	0	95	437.958	228	192	39.5851
CDS_4221_Trasncript_24260	501	AGAP008612-PA [Anopheles gambiae str. PEST] >gi|157016663|gb|EAA10055.4| AGAP008612-PA [Anopheles gambiae str. PEST]	XP_314706	0	97	259.61	139	192	68.2665
CDS_6374_Trasncript_29012	1083	AGAP007809-PA-like protein [Anopheles sinensis]	KFB36122	0	97	696.041	354	191	31.4159
CDS_4494_Trasncript_25055	1566	AGAP013128-PA [Anopheles gambiae str. PEST] >gi|333467883|gb|EGK96742.1| AGAP013128-PA [Anopheles gambiae str. PEST]	XP_003436271	0	91	800.816	473	191	21.7263
CDS_7883_Trasncript_31763	1167	PREDICTED: V-type proton ATPase subunit C 1 [Chaetura pelagica]	XP_010004766	0	79	514.612	384	191	29.1546
CDS_6353_Trasncript_28960	780	AGAP008502-PA [Anopheles gambiae str. PEST] >gi|116122884|gb|EAA12868.3| AGAP008502-PA [Anopheles gambiae str. PEST]	XP_316941	0	94	442.58	242	190	43.3914
CDS_5916_Trasncript_28105	1137	hypothetical protein ZHAS_00007359 [Anopheles sinensis]	KFB39974	0	92	609.372	343	190	29.7672
CDS_6401_Trasncript_29063	588	AGAP004885-PA [Anopheles gambiae str. PEST] >gi|116128084|gb|EAA09698.3| AGAP004885-PA [Anopheles gambiae str. PEST]	XP_314297	0	93	242.276	131	189	57.257
CDS_5718_Trasncript_27755	639	AGAP006365-PA [Anopheles gambiae str. PEST] >gi|116127037|gb|EAA11513.3| AGAP006365-PA [Anopheles gambiae str. PEST]	XP_316392	0	100	313.923	152	189	52.6872
CDS_5772_Trasncript_27859	390	hypothetical protein AND_005337 [Anopheles darlingi]	ETN62962	0	96	170.629	129	189	86.326
CDS_6394_Trasncript_29055	546	AGAP006372-PA [Anopheles gambiae str. PEST] >gi|55239139|gb|EAA11512.2| AGAP006372-PA [Anopheles gambiae str. PEST]	XP_316402	0	99	337.421	181	188	61.3352
CDS_3580_Trasncript_22180	501	AGAP007591-PA [Anopheles gambiae str. PEST] >gi|55245323|gb|EAA04491.2| AGAP007591-PA [Anopheles gambiae str. PEST]	XP_308281	0	82	191.815	140	188	66.8443
CDS_6620_Trasncript_29443	420	AGAP002470-PA [Anopheles gambiae str. PEST] >gi|333468234|gb|EAA08179.5| AGAP002470-PA [Anopheles gambiae str. PEST]	XP_312468	0	97	226.483	124	186	78.8875
CDS_6382_Trasncript_29031	864	AGAP008376-PA-like protein [Anopheles sinensis]	KFB49574	0	95	477.633	268	186	38.3481
CDS_6173_Trasncript_28622	834	AGAP011345-PA [Anopheles gambiae str. PEST] >gi|116131549|gb|EAA05241.3| AGAP011345-PA [Anopheles gambiae str. PEST]	XP_309305	0	93	292.738	266	186	39.7275
CDS_1788_Trasncript_13924	1719	N-acetylgalactosaminyltransferase [Anopheles darlingi]	ETN65655	0	83	851.662	572	186	19.2744
CDS_7858_Trasncript_31720	930	PREDICTED: serine/threonine-protein phosphatase 2A catalytic subunit alpha isoform isoform X2 [Cricetulus griseus]	XP_007611265	0	97	451.825	221	186	35.6266
CDS_4491_Trasncript_25046	1128	AGAP005540-PA [Anopheles gambiae str. PEST] >gi|55238347|gb|EAA11802.2| AGAP005540-PA [Anopheles gambiae str. PEST]	XP_315540	0	98	641.343	322	185	29.2151
CDS_7818_Trasncript_31647	1560	PREDICTED: UNC93-like protein [Tribolium castaneum] >gi|642917274|ref|XP_008199230.1| PREDICTED: UNC93-like protein [Tribolium castaneum]	XP_008199229	0	81	606.29	467	185	21.1247
CDS_6162_Trasncript_28591	798	AGAP007869-PA [Anopheles gambiae str. PEST] >gi|116123366|gb|EAA12919.4| AGAP007869-PA [Anopheles gambiae str. PEST]	XP_317623	0	89	461.07	279	184	41.0733
CDS_4420_Trasncript_24873	633	AGAP010064-PA [Anopheles gambiae str. PEST] >gi|157128329|ref|XP_001661404.1| DNA-directed RNA polymerase II [Aedes aegypti] >gi|170059825|ref|XP_001865530.1| DNA-directed RNA polymerase II 23 kDa polypeptide [Culex quinquefasciatus] >gi|30174740|gb|EAA43596.1| AGAP010064-PA [Anopheles gambiae str. PEST] >gi|108872649|gb|EAT36874.1| AAEL011087-PA [Aedes aegypti] >gi|167878475|gb|EDS41858.1| DNA-d…	XP_319221	0	100	436.802	210	184	51.7796
CDS_6355_Trasncript_28968	336	AGAP013331-PA [Anopheles gambiae str. PEST] >gi|333469327|gb|EGK97251.1| AGAP013331-PA [Anopheles gambiae str. PEST]	XP_003436872	0	87	129.798	87	184	97.549
CDS_6341_Trasncript_28939	783	AGAP001621-PA [Anopheles gambiae str. PEST] >gi|347966258|ref|XP_003435889.1| AGAP001621-PB [Anopheles gambiae str. PEST] >gi|333470142|gb|EAA00912.5| AGAP001621-PA [Anopheles gambiae str. PEST] >gi|333470143|gb|EGK97524.1| AGAP001621-PB [Anopheles gambiae str. PEST]	XP_321478	0	97	513.072	260	183	41.6326
CDS_6690_Trasncript_29572	759	AGAP002491-PA [Anopheles gambiae str. PEST] >gi|30177506|gb|EAA44924.1| AGAP002491-PA [Anopheles gambiae str. PEST]	XP_312448	0	89	412.149	239	183	42.9491
CDS_5907_Trasncript_28088	1326	AGAP003551-PA [Anopheles gambiae str. PEST] >gi|157017443|gb|EAA08947.3| AGAP003551-PA [Anopheles gambiae str. PEST]	XP_313298	0	94	818.535	440	183	24.584
CDS_5468_Trasncript_27244	1605	AGAP004088-PA [Anopheles gambiae str. PEST] >gi|333466639|gb|EAA05362.3| AGAP004088-PA [Anopheles gambiae str. PEST]	XP_309639	0	79	676.396	517	183	20.3105
CDS_6358_Trasncript_28976	666	Anopheles gambiae str. PEST AGAP012837-PA [Anopheles gambiae str. PEST] >gi|55247342|gb|EAA01975.2| AGAP012837-PA [Anopheles gambiae str. PEST]	XP_306831	0	93	356.681	191	183	48.9464
CDS_3939_Trasncript_23398	1299	unknown protein [Drosophila teissieri]	AAA74494	0	50	134.42	255	183	25.0949
CDS_7092_Trasncript_30239	1398	AGAP005744-PA [Anopheles gambiae str. PEST] >gi|55238546|gb|EAL39906.1| AGAP005744-PA [Anopheles gambiae str. PEST]	XP_556397	0	67	297.745	307	182	23.1904
CDS_7332_Trasncript_30701	453	troponin C [Anopheles darlingi]	ETN59588	0	99	244.202	150	182	71.5678
CDS_5003_Trasncript_26240	606	AGAP000759-PA [Anopheles gambiae str. PEST] >gi|157018602|gb|EAA06874.4| AGAP000759-PA [Anopheles gambiae str. PEST]	XP_311295	0	89	333.183	201	181	53.2047
CDS_4201_Trasncript_24185	1080	AGAP004876-PA [Anopheles gambiae str. PEST] >gi|157016900|gb|EAA09670.4| AGAP004876-PA [Anopheles gambiae str. PEST]	XP_314312	0	86	557.755	354	181	29.8538
CDS_6879_Trasncript_29895	651	AGAP009322-PA [Anopheles gambiae str. PEST] >gi|55244139|gb|EAA05799.2| AGAP009322-PA [Anopheles gambiae str. PEST]	XP_309991	0	99	349.362	216	181	49.527
CDS_6785_Trasncript_29720	726	AGAP006100-PA [Anopheles gambiae str. PEST] >gi|157015987|gb|EAA11622.4| AGAP006100-PA [Anopheles gambiae str. PEST]	XP_316159	0	96	403.29	227	180	44.1652
CDS_5240_Trasncript_26769	756	AGAP007418-PA [Anopheles gambiae str. PEST] >gi|157020115|gb|EAA04611.3| AGAP007418-PA [Anopheles gambiae str. PEST]	XP_308420	0	67	265.388	271	180	42.4126
CDS_6459_Trasncript_29179	1002	AGAP007626-PA [Anopheles gambiae str. PEST] >gi|157019938|gb|EAL41742.3| AGAP007626-PA [Anopheles gambiae str. PEST]	XP_564611	0	97	637.876	336	180	31.9999
CDS_4493_Trasncript_25054	828	AGAP007864-PA [Anopheles gambiae str. PEST] >gi|30175497|gb|EAA12157.2| AGAP007864-PA [Anopheles gambiae str. PEST]	XP_317628	0	98	556.599	274	180	38.7246
CDS_7298_Trasncript_30641	1332	AGAP010025-PA [Anopheles gambiae str. PEST] >gi|30174717|gb|EAA13926.2| AGAP010025-PA [Anopheles gambiae str. PEST]	XP_319173	0	99	902.894	443	179	23.9383
CDS_3670_Trasncript_22473	852	AGAP010130-PA [Anopheles gambiae str. PEST] >gi|157014237|gb|EAL39276.3| AGAP010130-PA [Anopheles gambiae str. PEST]	XP_554016	0	98	565.459	283	179	37.4246
CDS_5440_Trasncript_27185	387	AGAP001701-PA [Anopheles gambiae str. PEST] >gi|116116209|gb|EAA00879.3| AGAP001701-PA [Anopheles gambiae str. PEST]	XP_321390	0	98	188.734	91	178	81.932
CDS_6768_Trasncript_29699	492	AGAP002078-PA [Anopheles gambiae str. PEST] >gi|333469744|gb|EAA01434.5| AGAP002078-PA [Anopheles gambiae str. PEST]	XP_320969	0	96	203.756	123	178	64.4465
CDS_4543_Trasncript_25192	1038	AGAP004435-PA [Anopheles gambiae str. PEST] >gi|333469071|gb|EAA09138.3| AGAP004435-PA [Anopheles gambiae str. PEST]	XP_313722	0	94	645.58	345	178	30.5469
CDS_5622_Trasncript_27556	423	AGAP005960-PA [Anopheles gambiae str. PEST] >gi|109895422|sp|O76732.2|RL7A_ANOGA RecName: Full=60S ribosomal protein L7a [Anopheles gambiae] >gi|30175864|gb|EAA11704.2| AGAP005960-PA [Anopheles gambiae str. PEST]	XP_316000	0	98	237.654	136	178	74.959
CDS_6421_Trasncript_29105	1410	AGAP013236-PA [Anopheles gambiae str. PEST] >gi|333470182|gb|EGK97536.1| AGAP013236-PA [Anopheles gambiae str. PEST]	XP_003435877	0	69	378.637	425	178	22.4877
CDS_4301_Trasncript_24487	1056	AGAP013385-PA [Anopheles gambiae str. PEST] >gi|333469005|gb|EGK97148.1| AGAP013385-PA [Anopheles gambiae str. PEST]	XP_003436790	0	66	300.442	353	178	30.0262
CDS_7271_Trasncript_30597	528	AGAP006726-PA [Anopheles gambiae str. PEST] >gi|157020705|gb|EAA04261.5| AGAP006726-PA [Anopheles gambiae str. PEST]	XP_309019	0	74	233.802	173	177	59.715
CDS_6311_Trasncript_28893	423	AGAP007721-PA [Anopheles gambiae str. PEST] >gi|158285126|ref|XP_001687847.1| AGAP007721-PC [Anopheles gambiae str. PEST] >gi|116131968|gb|EAA04368.4| AGAP007721-PA [Anopheles gambiae str. PEST] >gi|157019842|gb|EDO64496.1| AGAP007721-PC [Anopheles gambiae str. PEST]	XP_308156	0	96	155.992	90	177	74.5379
CDS_5004_Trasncript_26241	375	AGAP013493-PA-like protein [Anopheles sinensis]	KFB45843	0	51	59.3066	95	177	84.0788
CDS_6082_Trasncript_28428	1260	carboxypeptidase [Anopheles sinensis] >gi|668457616|gb|KFB45619.1| carboxypeptidase A2 [Anopheles sinensis]	AHC32032	0	89	706.442	399	177	25.0234
CDS_7783_Trasncript_31603	1698	sugar transporter [Culex quinquefasciatus] >gi|167876409|gb|EDS39792.1| sugar transporter [Culex quinquefasciatus]	XP_001845279	0	72	605.134	536	177	18.5686
CDS_4744_Trasncript_25698	1371	AGAP004470-PA [Anopheles gambiae str. PEST] >gi|333469110|gb|EAA09255.4| AGAP004470-PA [Anopheles gambiae str. PEST]	XP_313769	0	90	758.059	457	176	22.8675
CDS_5033_Trasncript_26324	1416	AGAP005128-PA [Anopheles gambiae str. PEST] >gi|157017076|gb|EAA09467.4| AGAP005128-PA [Anopheles gambiae str. PEST]	XP_314010	0	92	784.252	471	176	22.1408
CDS_5416_Trasncript_27130	1620	AGAP009554-PA [Anopheles gambiae str. PEST] >gi|157019160|gb|EAA05893.4| AGAP009554-PA [Anopheles gambiae str. PEST]	XP_310129	0	60	207.223	347	176	19.3527
CDS_7654_Trasncript_31320	309	blastopia polyprotein [Drosophila melanogaster]	CAA81643	0	59	56.9954	86	176	101.461
CDS_7017_Trasncript_30111	1257	AGAP005110-PA [Anopheles gambiae str. PEST] >gi|30176644|gb|EAA09440.2| AGAP005110-PA [Anopheles gambiae str. PEST]	XP_313987	0	100	867.84	418	175	24.7997
CDS_5135_Trasncript_26513	1104	hypothetical protein ZHAS_00020786 [Anopheles sinensis]	KFB52457	0	72	272.707	224	175	28.2367
CDS_4026_Trasncript_23664	624	AGAP003543-PA [Anopheles gambiae str. PEST] >gi|157017437|gb|EAA08844.4| AGAP003543-PA [Anopheles gambiae str. PEST]	XP_313286	0	94	290.041	158	174	49.6717
CDS_7033_Trasncript_30142	1320	AGAP005246-PD [Anopheles gambiae str. PEST] >gi|158292870|ref|XP_001688543.1| AGAP005246-PB [Anopheles gambiae str. PEST] >gi|17148353|emb|CAD12783.1| serpin [Anopheles gambiae] >gi|55240642|gb|EAA44551.2| AGAP005246-PD [Anopheles gambiae str. PEST]	XP_314156	0	93	641.343	380	174	23.4812
CDS_6322_Trasncript_28910	804	hypothetical protein AaeL_AAEL014564 [Aedes aegypti] >gi|108868270|gb|EAT32501.1| AAEL014564-PA [Aedes aegypti]	XP_001647833	0	91	451.44	265	173	38.3296
CDS_7400_Trasncript_30814	549	ADP ribosylation factor at 79F, isoform B [Drosophila melanogaster] >gi|24668762|ref|NP_730757.1| ADP ribosylation factor at 79F, isoform A [Drosophila melanogaster] >gi|24668769|ref|NP_730758.1| ADP ribosylation factor at 79F, isoform C [Drosophila melanogaster] >gi|24668773|ref|NP_730759.1| ADP ribosylation factor at 79F, isoform H [Drosophila melanogaster] >gi|24668777|ref|NP_730760.1| ADP rib…	NP_476955	0	100	375.555	182	172	55.8085
CDS_4435_Trasncript_24901	1854	AGAP011471-PA [Anopheles gambiae str. PEST] >gi|157014671|gb|EAA13064.4| AGAP011471-PA [Anopheles gambiae str. PEST]	XP_317835	0	91	975.696	627	172	16.5258
CDS_5928_Trasncript_28124	876	hypothetical protein ZHAS_00008583 [Anopheles sinensis]	KFB41123	0	73	299.286	275	172	34.9759
CDS_3280_Trasncript_21151	939	AGAP001139-PA [Anopheles gambiae str. PEST] >gi|55234194|gb|EAA01492.2| AGAP001139-PA [Anopheles gambiae str. PEST]	XP_322023	0	93	557.37	312	171	32.4395
CDS_5767_Trasncript_27851	882	AGAP002668-PA [Anopheles gambiae str. PEST] >gi|333468060|gb|EAA08144.5| AGAP002668-PA [Anopheles gambiae str. PEST]	XP_312256	0	77	393.66	285	171	34.536
CDS_4954_Trasncript_26164	795	AGAP006740-PA [Anopheles gambiae str. PEST] >gi|116132649|gb|EAA04723.3| AGAP006740-PA [Anopheles gambiae str. PEST]	XP_309003	0	95	501.901	266	171	38.3154
CDS_5511_Trasncript_27347	1020	AGAP006963-PA [Anopheles gambiae str. PEST] >gi|157020515|gb|EAA04685.4| AGAP006963-PA [Anopheles gambiae str. PEST]	XP_308794	0	85	509.605	322	171	29.8635
CDS_4246_Trasncript_24332	1287	AGAP007244-PA [Anopheles gambiae str. PEST] >gi|226698195|sp|Q7QJ33.3|WDR12_ANOGA RecName: Full=Ribosome biogenesis protein WDR12 homolog [Anopheles gambiae] >gi|116132311|gb|EAA04191.3| AGAP007244-PA [Anopheles gambiae str. PEST]	XP_308556	0	96	825.469	428	171	23.668
CDS_3985_Trasncript_23536	894	conserved hypothetical protein [Culex quinquefasciatus] >gi|167872940|gb|EDS36323.1| conserved hypothetical protein [Culex quinquefasciatus]	XP_001861984	0	84	461.84	297	171	34.0724
CDS_4274_Trasncript_24412	1596	AGAP001111-PA [Anopheles gambiae str. PEST] >gi|333470558|gb|EAA00985.4| AGAP001111-PA [Anopheles gambiae str. PEST]	XP_322051	0	99	1074.31	529	170	18.9741
CDS_4546_Trasncript_25201	591	AGAP002332-PA [Anopheles gambiae str. PEST] >gi|55242461|gb|EAA07476.2| AGAP002332-PA [Anopheles gambiae str. PEST]	XP_312637	0	98	392.504	196	170	51.2396
CDS_5224_Trasncript_26733	1002	AGAP003048-PA [Anopheles gambiae str. PEST] >gi|333467679|gb|EAA07848.5| AGAP003048-PA [Anopheles gambiae str. PEST]	XP_311825	0	94	567	318	170	30.2222
CDS_5964_Trasncript_28180	1017	AGAP004102-PA [Anopheles gambiae str. PEST] >gi|333468579|gb|EAA08556.5| AGAP004102-PA [Anopheles gambiae str. PEST]	XP_312976	0	89	588.571	338	170	29.7764
CDS_6774_Trasncript_29707	537	AGAP004404-PB [Anopheles gambiae str. PEST] >gi|333469050|gb|EGK97162.1| AGAP004404-PB [Anopheles gambiae str. PEST]	XP_003436804	0	93	281.182	160	170	56.3922
CDS_5269_Trasncript_26818	450	AGAP008475-PA [Anopheles gambiae str. PEST] >gi|116122909|gb|EAA12661.3| AGAP008475-PA [Anopheles gambiae str. PEST]	XP_316970	0	98	297.36	149	170	67.2947
CDS_6836_Trasncript_29817	534	AGAP011157-PA [Anopheles gambiae str. PEST] >gi|157019664|gb|EAA05132.4| AGAP011157-PA [Anopheles gambiae str. PEST]	XP_309492	0	82	230.72	179	170	56.709
CDS_5507_Trasncript_27332	1326	AGAP012996-PA [Anopheles gambiae str. PEST] >gi|333470189|gb|EGK97541.1| AGAP012996-PA [Anopheles gambiae str. PEST]	XP_003435872	0	85	746.117	446	170	22.8376
CDS_5724_Trasncript_27768	843	glutathione S-transferase [Anopheles darlingi]	ETN60650	0	96	490.345	248	170	35.9224
CDS_5151_Trasncript_26568	684	AGAP000949-PA [Anopheles gambiae str. PEST] >gi|116131830|gb|EAA04928.3| AGAP000949-PA [Anopheles gambiae str. PEST]	XP_309138	0	95	390.193	202	169	44.0124
CDS_6367_Trasncript_28994	378	AGAP007296-PA [Anopheles gambiae str. PEST] >gi|118777061|ref|XP_307342.3| Anopheles gambiae str. PEST AGAP012847-PA [Anopheles gambiae str. PEST] >gi|55245592|gb|EAA04308.2| AGAP007296-PA [Anopheles gambiae str. PEST] >gi|116133526|gb|EAA01830.4| AGAP012847-PA [Anopheles gambiae str. PEST]	XP_308525	0	96	239.965	125	169	79.6415
CDS_4957_Trasncript_26167	1104	AGAP004521-PA [Anopheles gambiae str. PEST] >gi|157017371|gb|EAA09195.3| AGAP004521-PA [Anopheles gambiae str. PEST]	XP_313821	0	99	596.275	309	168	27.1072
CDS_6779_Trasncript_29716	552	AGAP005422-PA [Anopheles gambiae str. PEST] >gi|116126324|gb|EAA11936.3| AGAP005422-PA [Anopheles gambiae str. PEST]	XP_315430	0	98	282.722	156	168	54.2144
CDS_4829_Trasncript_25876	918	AGAP006951-PA [Anopheles gambiae str. PEST] >gi|157020522|gb|EAA04402.4| AGAP006951-PA [Anopheles gambiae str. PEST]	XP_308805	0	88	488.419	313	168	32.5995
CDS_5113_Trasncript_26480	501	AGAP007208-PA [Anopheles gambiae str. PEST] >gi|55245658|gb|EAA04349.2| AGAP007208-PA [Anopheles gambiae str. PEST]	XP_308577	0	98	299.286	166	168	59.7332
CDS_5159_Trasncript_26581	849	AGAP000173-PA [Anopheles gambiae str. PEST] >gi|333467261|gb|EAA45149.5| AGAP000173-PA [Anopheles gambiae str. PEST]	XP_310964	0	76	413.69	310	167	35.0391
CDS_5323_Trasncript_26945	573	AGAP001167-PA [Anopheles gambiae str. PEST] >gi|333470516|gb|EAA01496.5| AGAP001167-PA [Anopheles gambiae str. PEST]	XP_321994	0	90	311.612	192	167	51.9166
CDS_5445_Trasncript_27191	1002	AGAP002393-PA [Anopheles gambiae str. PEST] >gi|55242389|gb|EAA08101.2| AGAP002393-PA [Anopheles gambiae str. PEST]	XP_312562	0	96	590.497	333	167	29.6888
CDS_5343_Trasncript_26984	390	AGAP005437-PA [Anopheles gambiae str. PEST] >gi|116126337|gb|EAA10873.3| AGAP005437-PA [Anopheles gambiae str. PEST]	XP_315443	0	97	123.25	121	167	76.2774
CDS_6667_Trasncript_29531	948	AGAP008157-PA [Anopheles gambiae str. PEST] >gi|157014983|gb|EAA12358.3| AGAP008157-PA [Anopheles gambiae str. PEST]	XP_317306	0	99	512.301	270	167	31.38
CDS_3676_Trasncript_22501	1677	AGAP010911-PA [Anopheles gambiae str. PEST] >gi|157019411|gb|EAA05504.4| AGAP010911-PA [Anopheles gambiae str. PEST]	XP_309784	0	89	956.051	556	167	17.7389
CDS_5866_Trasncript_28029	1041	AGAP000341-PA [Anopheles gambiae str. PEST] >gi|333467104|gb|EAA06231.4| AGAP000341-PA [Anopheles gambiae str. PEST]	XP_310776	0	88	543.502	325	166	28.4054
CDS_4257_Trasncript_24350	1143	AGAP001098-PA [Anopheles gambiae str. PEST] >gi|333470571|gb|EAA01214.5| AGAP001098-PA [Anopheles gambiae str. PEST]	XP_322069	0	77	465.307	347	166	25.8706
CDS_6919_Trasncript_29958	468	AGAP013168-PA [Anopheles gambiae str. PEST] >gi|226707555|sp|Q7QAD7.4|MOC2B_ANOGA RecName: Full=Molybdopterin synthase catalytic subunit; AltName: Full=Molybdenum cofactor synthesis protein 2 large subunit; AltName: Full=Molybdenum cofactor synthesis protein 2B; Short=MOCS2B [Anopheles gambiae] >gi|333468962|gb|EGK97134.1| AGAP013168-PA [Anopheles gambiae str. PEST]	XP_003436776	0	97	302.368	155	166	63.1839
CDS_5956_Trasncript_28170	465	small nuclear ribonucleoprotein sm d2 [Aedes aegypti] >gi|108873936|gb|EAT38161.1| AAEL009914-PA [Aedes aegypti]	XP_001654090	0	100	194.897	119	166	63.5916
CDS_6906_Trasncript_29934	1209	AGAP000886-PA [Anopheles gambiae str. PEST] >gi|333469463|gb|EAA12087.6| AGAP000886-PA [Anopheles gambiae str. PEST]	XP_316863	0	87	653.284	383	165	24.311
CDS_5658_Trasncript_27630	1182	AGAP003552-PA [Anopheles gambiae str. PEST] >gi|21296724|gb|EAA08869.1| AGAP003552-PA [Anopheles gambiae str. PEST]	XP_313299	0	92	654.44	370	165	24.8663
CDS_7970_Trasncript_31983	1026	PREDICTED: uncharacterized protein LOC105197116 [Solenopsis invicta]	XP_011161648	0	48	112.464	288	165	28.6471
CDS_6190_Trasncript_28660	525	AGAP008073-PA-like protein [Anopheles sinensis]	KFB39439	0	97	237.654	119	164	55.6453
CDS_6614_Trasncript_29431	729	hypothetical protein ZHAS_00017873 [Anopheles sinensis]	KFB49849	0	91	297.745	192	164	40.0738
CDS_6065_Trasncript_28402	1191	AGAP001859-PA [Anopheles gambiae str. PEST] >gi|347966695|ref|XP_003435955.1| AGAP001859-PB [Anopheles gambiae str. PEST] >gi|333469941|gb|EAU75618.2| AGAP001859-PA [Anopheles gambiae str. PEST] >gi|333469942|gb|EGK97458.1| AGAP001859-PB [Anopheles gambiae str. PEST]	XP_001238449	0	83	551.592	396	163	24.3792
CDS_6826_Trasncript_29795	357	AGAP003533-PA [Anopheles gambiae str. PEST] >gi|157017431|gb|EAA08841.5| AGAP003533-PA [Anopheles gambiae str. PEST]	XP_313276	0	97	191.045	118	163	81.3324
CDS_5456_Trasncript_27215	693	AGAP004210-PA [Anopheles gambiae str. PEST] >gi|333468678|gb|EAA08652.5| AGAP004210-PA [Anopheles gambiae str. PEST]	XP_313114	0	99	446.817	230	163	41.8985
CDS_5176_Trasncript_26628	693	AGAP007812-PA [Anopheles gambiae str. PEST] >gi|116123419|gb|EAA12812.3| AGAP007812-PA [Anopheles gambiae str. PEST]	XP_317688	0	88	383.645	230	163	41.8985
CDS_2415_Trasncript_17301	1542	AGAP001490-PA [Anopheles gambiae str. PEST] >gi|333470246|gb|EAA01279.5| AGAP001490-PA [Anopheles gambiae str. PEST]	XP_321631	0	87	774.622	489	162	18.7144
CDS_5388_Trasncript_27084	1578	AGAP002327-PA [Anopheles gambiae str. PEST] >gi|333468372|gb|EAA07528.5| AGAP002327-PA [Anopheles gambiae str. PEST]	XP_312644	0	93	840.491	468	162	18.2874
CDS_4748_Trasncript_25701	594	AGAP006245-PA [Anopheles gambiae str. PEST] >gi|157016119|gb|EAL40036.3| AGAP006245-PA [Anopheles gambiae str. PEST]	XP_556948	0	99	259.61	196	162	48.5817
CDS_7523_Trasncript_31027	351	AGAP006878-PA [Anopheles gambiae str. PEST] >gi|30178841|gb|EAA04084.2| AGAP006878-PA [Anopheles gambiae str. PEST]	XP_308878	0	99	227.254	116	162	82.2152
CDS_3253_Trasncript_21057	1050	AGAP007912-PA [Anopheles gambiae str. PEST] >gi|116123327|gb|EAA12217.4| AGAP007912-PA [Anopheles gambiae str. PEST]	XP_317574	0	94	624.009	348	162	27.4834
CDS_5490_Trasncript_27294	1194	AGAP012330-PA [Anopheles gambiae str. PEST] >gi|157013069|gb|EAL38690.3| AGAP012330-PA [Anopheles gambiae str. PEST]	XP_551859	0	96	660.603	359	162	24.1688
CDS_4814_Trasncript_25841	765	AGAP006109-PA [Anopheles gambiae str. PEST] >gi|157016000|gb|EAA10917.4| AGAP006109-PA [Anopheles gambiae str. PEST]	XP_316171	0	96	437.573	232	161	37.4894
CDS_6849_Trasncript_29838	1224	AGAP010383-PA [Anopheles gambiae str. PEST] >gi|157018408|gb|EAA07145.4| AGAP010383-PA [Anopheles gambiae str. PEST]	XP_311562	0	95	752.281	400	161	23.4309
CDS_5775_Trasncript_27864	579	AGAP012080-PA [Anopheles gambiae str. PEST] >gi|157013217|gb|EAA00628.5| AGAP012080-PA [Anopheles gambiae str. PEST]	XP_320447	0	99	394.43	192	161	49.5327
CDS_6683_Trasncript_29561	861	AGAP001721-PA [Anopheles gambiae str. PEST] >gi|68697265|emb|CAJ14158.1| signal sequence receptor [Anopheles gambiae] >gi|116116191|gb|EAA01377.3| AGAP001721-PA [Anopheles gambiae str. PEST]	XP_321364	0	98	371.703	262	160	33.1025
CDS_4278_Trasncript_24418	1347	AGAP004091-PA [Anopheles gambiae str. PEST] >gi|157017554|gb|EAA08634.4| AGAP004091-PA [Anopheles gambiae str. PEST]	XP_312962	0	95	783.097	450	160	21.1591
CDS_4913_Trasncript_26058	384	AGAP008393-PA [Anopheles gambiae str. PEST] >gi|55237295|gb|EAA12329.2| AGAP008393-PA [Anopheles gambiae str. PEST]	XP_317057	0	100	269.24	127	160	74.2221
CDS_6918_Trasncript_29956	924	conserved hypothetical protein [Culex quinquefasciatus] >gi|167864998|gb|EDS28381.1| conserved hypothetical protein [Culex quinquefasciatus]	XP_001869074	0	54	132.88	247	160	30.8455
CDS_7276_Trasncript_30602	594	AGAP001053-PH [Anopheles gambiae str. PEST] >gi|333469365|gb|EGK97272.1| AGAP001053-PH [Anopheles gambiae str. PEST]	XP_003437193	0	100	229.95	197	159	47.6821
CDS_6216_Trasncript_28704	1533	AGAP010961-PA [Anopheles gambiae str. PEST] >gi|157019383|gb|EAL41459.3| AGAP010961-PA [Anopheles gambiae str. PEST]	XP_563971	0	90	902.894	520	159	18.4756
CDS_5329_Trasncript_26955	1026	RNA-directed DNA polymerase from mobile element jockey, partial [Stegodyphus mimosarum]	KFM61834	0	56	176.022	239	159	27.6054
CDS_6504_Trasncript_29252	729	AGAP000426-PA [Anopheles gambiae str. PEST] >gi|347963798|ref|XP_003436990.1| AGAP000426-PB [Anopheles gambiae str. PEST] >gi|347963800|ref|XP_003436991.1| AGAP000426-PC [Anopheles gambiae str. PEST] >gi|157018765|gb|EAA06567.4| AGAP000426-PA [Anopheles gambiae str. PEST] >gi|333467029|gb|EGK96455.1| AGAP000426-PB [Anopheles gambiae str. PEST] >gi|333467030|gb|EGK96456.1| AGAP000426-PC [Anopheles…	XP_310673	0	88	303.138	179	158	38.6077
CDS_5206_Trasncript_26696	507	AGAP008905-PA [Anopheles gambiae str. PEST] >gi|55235207|gb|EAA14999.2| AGAP008905-PA [Anopheles gambiae str. PEST]	XP_319651	0	84	249.595	171	158	55.5128
CDS_6387_Trasncript_29047	1317	AGAP010310-PA [Anopheles gambiae str. PEST] >gi|30174452|gb|EAA14616.2| AGAP010310-PA [Anopheles gambiae str. PEST]	XP_319502	0	100	905.205	438	158	21.3705
CDS_5143_Trasncript_26537	492	AGAP004668-PA [Anopheles gambiae str. PEST] >gi|333469535|gb|EAA13568.4| AGAP004668-PA [Anopheles gambiae str. PEST]	XP_318355	0	82	209.149	156	157	56.8432
CDS_6800_Trasncript_29750	837	AGAP009235-PA [Anopheles gambiae str. PEST] >gi|157013792|gb|EDO63404.1| AGAP009235-PA [Anopheles gambiae str. PEST]	XP_001689226	0	76	335.495	280	157	33.4132
CDS_7781_Trasncript_31600	591	AGAP011054-PA [Anopheles gambiae str. PEST] >gi|55246172|gb|EAA03855.3| AGAP011054-PA [Anopheles gambiae str. PEST]	XP_308081	0	92	363.229	196	157	47.3213
CDS_3274_Trasncript_21114	1257	pol-like protein [Aedes aegypti]	AAF20019	0	52	167.162	406	157	22.2489
CDS_7628_Trasncript_31269	507	AGAP001306-PA [Anopheles gambiae str. PEST] >gi|55234038|gb|EAA01786.3| AGAP001306-PA [Anopheles gambiae str. PEST]	XP_321841	0	100	341.658	168	156	54.8101
CDS_4567_Trasncript_25248	834	AGAP008774-PA [Anopheles gambiae str. PEST] >gi|116127910|gb|EAA10098.4| AGAP008774-PA [Anopheles gambiae str. PEST]	XP_314900	0	91	485.337	277	156	33.3198
CDS_7793_Trasncript_31611	1266	phosphorylase kinase gamma subunit, putative [Ixodes scapularis] >gi|215510759|gb|EEC20212.1| phosphorylase kinase gamma subunit, putative [Ixodes scapularis]	XP_002400416	0	75	532.332	402	156	21.95
CDS_4441_Trasncript_24921	1401	AGAP003020-PA [Anopheles gambiae str. PEST] >gi|157017809|gb|EAA07901.5| AGAP003020-PA [Anopheles gambiae str. PEST]	XP_311857	0	96	847.81	466	155	19.7078
CDS_4734_Trasncript_25658	1281	AGAP003439-PS [Anopheles gambiae str. PEST] >gi|47169825|tpe|CAE54338.1| TPA: Mod(mdg4)-v27 [Anopheles gambiae] >gi|157018309|gb|EDO64266.1| AGAP003439-PS [Anopheles gambiae str. PEST]	XP_001688333	0	85	678.322	433	155	21.5539
CDS_5702_Trasncript_27711	495	AGAP004056-PA [Anopheles gambiae str. PEST] >gi|55244571|gb|EAA05332.2| AGAP004056-PA [Anopheles gambiae str. PEST]	XP_309610	0	96	307.375	164	155	55.779
CDS_3103_Trasncript_20472	816	AGAP003615-PA [Anopheles gambiae str. PEST] >gi|333468837|gb|EAL40603.3| AGAP003615-PA [Anopheles gambiae str. PEST]	XP_562476	0	99	522.316	271	154	33.6182
CDS_4928_Trasncript_26109	717	AGAP003810-PA [Anopheles gambiae str. PEST] >gi|157019112|gb|EAA06065.4| AGAP003810-PA [Anopheles gambiae str. PEST]	XP_310372	0	99	386.341	226	154	38.2601
CDS_5780_Trasncript_27874	609	AGAP008425-PA [Anopheles gambiae str. PEST] >gi|157014821|gb|EAA12662.4| AGAP008425-PA [Anopheles gambiae str. PEST]	XP_317020	0	91	356.295	202	154	45.0451
CDS_5672_Trasncript_27648	435	AGAP013417-PA [Anopheles gambiae str. PEST] >gi|333467789|gb|EGK96694.1| AGAP013417-PA [Anopheles gambiae str. PEST]	XP_003436319	0	83	160.614	110	154	63.0632
CDS_6109_Trasncript_28474	474	archease [Anopheles darlingi]	ETN63410	0	98	272.707	157	154	57.8744
CDS_5630_Trasncript_27572	960	AGAP002440-PA [Anopheles gambiae str. PEST] >gi|347967875|ref|XP_003436126.1| AGAP002440-PB [Anopheles gambiae str. PEST] >gi|347967877|ref|XP_003436127.1| AGAP002440-PC [Anopheles gambiae str. PEST] >gi|97535840|sp|Q17031.2|CDC42_ANOGA RecName: Full=Cdc42 homolog; AltName: Full=25 kDa GTP-binding protein; Flags: Precursor [Anopheles gambiae] >gi|157018152|gb|EAA08093.4| AGAP002440-PA [Anopheles …	XP_312505	0	100	394.045	191	153	28.3899
CDS_6515_Trasncript_29278	984	AGAP006607-PA [Anopheles gambiae str. PEST] >gi|224488082|sp|Q7PP77.4|EIF3I_ANOGA RecName: Full=Eukaryotic translation initiation factor 3 subunit I; Short=eIF3i [Anopheles gambiae] >gi|157016376|gb|EAA10908.5| AGAP006607-PA [Anopheles gambiae str. PEST]	XP_316636	0	99	681.789	327	153	27.6975
CDS_2735_Trasncript_18884	1767	AGAP009923-PA [Anopheles gambiae str. PEST] >gi|157014111|gb|EAA13845.4| AGAP009923-PA [Anopheles gambiae str. PEST]	XP_319042	0	97	1155.58	588	153	15.4241
CDS_6339_Trasncript_28937	492	AGAP003770-PA [Anopheles gambiae str. PEST] >gi|116130960|gb|EAA06096.4| AGAP003770-PA [Anopheles gambiae str. PEST]	XP_310309	0	95	317.005	163	152	55.0329
CDS_3659_Trasncript_22448	1272	AGAP007701-PA [Anopheles gambiae str. PEST] >gi|74805144|sp|Q7QJW7.2|CLP1_ANOGA RecName: Full=Protein CLP1 homolog [Anopheles gambiae] >gi|55245198|gb|EAA04663.2| AGAP007701-PA [Anopheles gambiae str. PEST]	XP_308174	0	98	844.729	423	152	21.2863
CDS_5548_Trasncript_27423	816	AGAP007813-PA [Anopheles gambiae str. PEST] >gi|116123418|gb|EAA12776.3| AGAP007813-PA [Anopheles gambiae str. PEST]	XP_317687	0	91	382.104	235	152	33.1816
CDS_6378_Trasncript_29022	633	AGAP009325-PA-like protein [Anopheles sinensis]	KFB39051	0	99	428.713	210	152	42.7744
CDS_7574_Trasncript_31157	324	AGAP009584-PA [Anopheles gambiae str. PEST] >gi|7716428|gb|AAF68382.1|AF236124_1 thioredoxin 1 [Anopheles gambiae] >gi|116117959|gb|EAA14367.3| AGAP009584-PA [Anopheles gambiae str. PEST]	XP_318603	0	98	190.274	107	152	83.5686
CDS_6729_Trasncript_29640	1071	AGAP011130-PA [Anopheles gambiae str. PEST] >gi|157019683|gb|EAA05289.4| AGAP011130-PA [Anopheles gambiae str. PEST]	XP_309517	0	97	700.279	352	152	25.2812
CDS_7972_Trasncript_32004	1116	endonuclease-reverse transcriptase [Bombyx mori]	ADI61823	0	69	365.925	348	152	24.2618
CDS_7744_Trasncript_31512	474	Vacuolar ATP synthase 16 kDa proteolipid subunit [Anopheles darlingi]	ETN66257	0	99	266.159	157	152	57.1228
CDS_6088_Trasncript_28438	684	AGAP008226-PA [Anopheles gambiae str. PEST] >gi|157014945|gb|EAA12466.4| AGAP008226-PA [Anopheles gambiae str. PEST]	XP_317244	0	95	413.305	220	151	39.3247
CDS_6583_Trasncript_29386	471	AGAP012204-PA [Anopheles gambiae str. PEST] >gi|55234455|gb|EAA00120.2| AGAP012204-PA [Anopheles gambiae str. PEST]	XP_320327	0	96	299.671	157	151	57.1084
CDS_6497_Trasncript_29241	471	AGAP012296-PA [Anopheles gambiae str. PEST] >gi|157013083|gb|EAL38705.3| AGAP012296-PA [Anopheles gambiae str. PEST]	XP_551896	0	94	246.899	152	151	57.1084
CDS_6274_Trasncript_28820	969	Anopheles gambiae str. PEST AGAP012672-PA [Anopheles gambiae str. PEST] >gi|157021066|gb|EAA02756.5| AGAP012672-PA [Anopheles gambiae str. PEST]	XP_306965	0	81	473.011	322	151	27.7586
CDS_5976_Trasncript_28209	441	Pop5 protein [Anopheles darlingi]	ETN65131	0	82	213.001	145	151	60.9934
CDS_6953_Trasncript_30008	1065	Toll9 [Anopheles gambiae]	AAL37903	0	92	639.417	349	151	25.2564
CDS_6500_Trasncript_29246	513	translocon-associated complex TRAP delta subunit [Anopheles funestus]	ABI83783	0	94	313.538	170	151	52.4329
CDS_6060_Trasncript_28379	660	AGAP002463-PB [Anopheles gambiae str. PEST] >gi|333468242|gb|EGK96876.1| AGAP002463-PB [Anopheles gambiae str. PEST]	XP_003436137	0	88	366.311	214	150	40.4848
CDS_6300_Trasncript_28868	1152	AGAP003549-PA [Anopheles gambiae str. PEST] >gi|116128681|gb|EAA08806.3| AGAP003549-PA [Anopheles gambiae str. PEST]	XP_313297	0	98	675.241	383	150	23.1944
CDS_4974_Trasncript_26191	801	AGAP005652-PA [Anopheles gambiae str. PEST] >gi|157015613|gb|EAA11703.5| AGAP005652-PA [Anopheles gambiae str. PEST]	XP_315671	0	100	494.197	237	150	33.3582
CDS_6892_Trasncript_29909	618	AGAP006040-PA [Anopheles gambiae str. PEST] >gi|116126802|gb|EAA10999.3| AGAP006040-PA [Anopheles gambiae str. PEST]	XP_316087	0	97	343.199	174	150	43.2362
CDS_7937_Trasncript_31917	381	AGAP009861-PA [Anopheles gambiae str. PEST] >gi|157014069|gb|EAL39221.3| AGAP009861-PA [Anopheles gambiae str. PEST]	XP_553744	0	100	258.07	126	150	70.1311
CDS_6626_Trasncript_29456	558	AGAP013028-PA [Anopheles gambiae str. PEST] >gi|333467462|gb|EGK96563.1| AGAP013028-PA [Anopheles gambiae str. PEST]	XP_003437060	0	94	94.7449	79	150	47.8852
CDS_5819_Trasncript_27958	375	AGAP000997-PA [Anopheles gambiae str. PEST] >gi|55245065|gb|EAA04898.2| AGAP000997-PA [Anopheles gambiae str. PEST]	XP_309192	0	99	251.521	124	149	70.7782
CDS_3758_Trasncript_22793	888	AGAP001816-PA [Anopheles gambiae str. PEST] >gi|116116109|gb|EAU75622.1| AGAP001816-PA [Anopheles gambiae str. PEST]	XP_001238453	0	89	449.129	265	149	29.8894
CDS_5844_Trasncript_27992	600	AGAP003644-PA [Anopheles gambiae str. PEST] >gi|55241118|gb|EAA08943.2| AGAP003644-PA [Anopheles gambiae str. PEST]	XP_313411	0	96	350.903	199	149	44.2364
CDS_7337_Trasncript_30710	579	AGAP005160-PE [Anopheles gambiae str. PEST] >gi|157134619|ref|XP_001656382.1| gtpase_rho [Aedes aegypti] >gi|157134621|ref|XP_001656383.1| gtpase_rho [Aedes aegypti] >gi|157134625|ref|XP_001656385.1| gtpase_rho [Aedes aegypti] >gi|157134627|ref|XP_001656386.1| gtpase_rho [Aedes aegypti] >gi|157134629|ref|XP_001656387.1| gtpase_rho [Aedes aegypti] >gi|157134631|ref|XP_001656388.1| gtpase_rho [Aede…	XP_314051	0	99	377.481	192	149	45.8408
CDS_7953_Trasncript_31946	471	AGAP009906-PA [Anopheles gambiae str. PEST] >gi|157014100|gb|EAU76058.2| AGAP009906-PA [Anopheles gambiae str. PEST]	XP_001238074	0	97	213.001	112	149	56.352
CDS_4617_Trasncript_25365	984	AGAP011166-PA [Anopheles gambiae str. PEST] >gi|157019658|gb|EAA05131.5| AGAP011166-PA [Anopheles gambiae str. PEST]	XP_309483	0	100	676.781	327	149	26.9734
CDS_2709_Trasncript_18749	864	AGAP011727-PA-like protein [Anopheles sinensis]	KFB35474	0	91	396.356	263	149	30.7197
CDS_2849_Trasncript_19383	1137	AGAP012135-PA [Anopheles gambiae str. PEST] >gi|157013184|gb|EAA00201.4| AGAP012135-PA [Anopheles gambiae str. PEST]	XP_320392	0	98	565.459	312	149	23.3437
CDS_5084_Trasncript_26427	1431	AGAP000534-PA [Anopheles gambiae str. PEST] >gi|333466935|gb|EAA06258.5| AGAP000534-PA [Anopheles gambiae str. PEST]	XP_310552	0	85	851.277	522	148	18.4233
CDS_5246_Trasncript_26775	876	AGAP003463-PA [Anopheles gambiae str. PEST] >gi|157018328|gb|EAA07321.4| AGAP003463-PA [Anopheles gambiae str. PEST]	XP_311751	0	82	413.305	274	148	30.0955
CDS_4244_Trasncript_24324	1032	AGAP003716-PA [Anopheles gambiae str. PEST] >gi|74840210|sp|Q7QG28.2|TWF_ANOGA RecName: Full=Twinfilin [Anopheles gambiae] >gi|55243836|gb|EAA06058.2| AGAP003716-PA [Anopheles gambiae str. PEST]	XP_310246	0	98	671.389	343	148	25.5462
CDS_7886_Trasncript_31769	1014	AGAP004607-PA [Anopheles gambiae str. PEST] >gi|347972264|ref|XP_003436869.1| AGAP004607-PB [Anopheles gambiae str. PEST] >gi|333469332|gb|EAU76666.3| AGAP004607-PA [Anopheles gambiae str. PEST] >gi|333469333|gb|EGK97254.1| AGAP004607-PB [Anopheles gambiae str. PEST]	XP_001237639	0	83	384.03	337	148	25.9997
CDS_3019_Trasncript_20146	1299	AGAP006119-PA [Anopheles gambiae str. PEST] >gi|157016007|gb|EAA11269.4| AGAP006119-PA [Anopheles gambiae str. PEST]	XP_316179	0	86	683.715	421	148	20.2954
CDS_7234_Trasncript_30528	882	ATP-dependent permease PDR11 [Anopheles darlingi]	ETN68005	0	91	510.76	294	148	29.8908
CDS_7217_Trasncript_30491	345	NADH-ubiquinone oxidoreductase [Anopheles funestus]	ABI83769	0	98	107.457	54	148	76.4165
CDS_7795_Trasncript_31613	1299	PREDICTED: phosphorylase b kinase gamma catalytic chain, skeletal muscle/heart isoform [Acyrthosiphon pisum]	XP_001947448	0	78	540.806	414	148	20.2954
CDS_4409_Trasncript_24823	495	AGAP002893-PA [Anopheles gambiae str. PEST] >gi|333467846|gb|EAA08013.5| AGAP002893-PA [Anopheles gambiae str. PEST]	XP_312017	0	89	259.996	164	147	52.9001
CDS_7267_Trasncript_30593	357	AGAP004906-PA [Anopheles gambiae str. PEST] >gi|116127634|gb|EAA10365.3| AGAP004906-PA [Anopheles gambiae str. PEST]	XP_314997	0	98	203.756	118	147	73.3489
CDS_5432_Trasncript_27170	1350	AGAP005365-PA [Anopheles gambiae str. PEST] >gi|157015389|gb|EAA10980.4| AGAP005365-PA [Anopheles gambiae str. PEST]	XP_315375	0	93	567.77	328	147	19.3967
CDS_7036_Trasncript_30145	429	AGAP005979-PA-like protein [Anopheles sinensis]	KFB43868	0	98	281.567	141	147	61.0386
CDS_5017_Trasncript_26271	720	AGAP009866-PA [Anopheles gambiae str. PEST] >gi|55236087|gb|EAA14417.2| AGAP009866-PA [Anopheles gambiae str. PEST]	XP_318984	0	99	474.937	239	147	36.3688
CDS_4846_Trasncript_25909	1074	AGAP011723-PA [Anopheles gambiae str. PEST] >gi|55234963|gb|EAL38887.1| AGAP011723-PA [Anopheles gambiae str. PEST]	XP_552528	0	98	689.493	357	147	24.3813
CDS_7918_Trasncript_31842	1125	serine protease inhibitor 4, serpin-4 [Anopheles darlingi]	ETN62254	0	81	515.768	367	147	23.276
CDS_3402_Trasncript_21640	822	transposase domain-containing protein [Anopheles sinensis]	KFB35068	0	66	219.164	211	147	31.8559
CDS_6688_Trasncript_29570	1236	vacuolar proton atpase [Anopheles darlingi]	ETN63486	0	91	723.776	412	147	21.1857
CDS_7585_Trasncript_31186	621	AGAP001212-PB [Anopheles gambiae str. PEST] >gi|333470479|gb|EGK97637.1| AGAP001212-PB [Anopheles gambiae str. PEST]	XP_003435776	0	92	386.341	206	146	41.8799
CDS_2676_Trasncript_18535	1683	AGAP003000-PA [Anopheles gambiae str. PEST] >gi|333467728|gb|EAA44839.5| AGAP003000-PA [Anopheles gambiae str. PEST]	XP_311884	0	94	989.564	524	146	15.453
CDS_5467_Trasncript_27241	696	AGAP010515-PA [Anopheles gambiae str. PEST] >gi|157016819|gb|EAA09888.4| AGAP010515-PA [Anopheles gambiae str. PEST]	XP_314488	0	98	461.84	231	146	37.367
CDS_6172_Trasncript_28618	1203	AGAP000334-PA [Anopheles gambiae str. PEST] >gi|347963629|ref|XP_003436973.1| AGAP000334-PB [Anopheles gambiae str. PEST] >gi|333467109|gb|EAA06170.3| AGAP000334-PA [Anopheles gambiae str. PEST] >gi|333467110|gb|EGK96473.1| AGAP000334-PB [Anopheles gambiae str. PEST]	XP_310782	0	72	374.015	390	145	21.4707
CDS_5228_Trasncript_26752	951	AGAP010056-PA [Anopheles gambiae str. PEST] >gi|157014204|gb|EAA14547.4| AGAP010056-PA [Anopheles gambiae str. PEST]	XP_319210	0	98	650.588	316	145	27.1601
CDS_5639_Trasncript_27594	762	AGAP005812-PA [Anopheles gambiae str. PEST] >gi|157015744|gb|EAL39939.3| AGAP005812-PA [Anopheles gambiae str. PEST]	XP_556483	0	82	313.923	235	144	33.6629
CDS_7911_Trasncript_31838	795	AGAP006645-PA [Anopheles gambiae str. PEST] >gi|158296225|ref|XP_001688940.1| AGAP006645-PB [Anopheles gambiae str. PEST] >gi|158296227|ref|XP_001688941.1| AGAP006645-PC [Anopheles gambiae str. PEST] >gi|157016409|gb|EDO63945.1| AGAP006645-PA [Anopheles gambiae str. PEST] >gi|157016410|gb|EDO63946.1| AGAP006645-PB [Anopheles gambiae str. PEST] >gi|157016411|gb|EDO63947.1| AGAP006645-PC [Anopheles…	XP_001688939	0	75	223.016	268	144	32.2656
CDS_6219_Trasncript_28708	1734	AGAP008436-PA [Anopheles gambiae str. PEST] >gi|116122927|gb|EAA12730.3| AGAP008436-PA [Anopheles gambiae str. PEST]	XP_317007	0	84	809.675	572	144	14.793
CDS_5232_Trasncript_26759	756	AGAP010039-PA [Anopheles gambiae str. PEST] >gi|157014192|gb|EAA13847.5| AGAP010039-PA [Anopheles gambiae str. PEST]	XP_319184	0	99	510.375	246	144	33.9301
CDS_4004_Trasncript_23578	516	AGAP004818-PA [Anopheles gambiae str. PEST] >gi|116122332|gb|EAA13246.3| AGAP004818-PA [Anopheles gambiae str. PEST]	XP_317991	0	94	265.388	136	143	49.3663
CDS_7905_Trasncript_31808	792	AGAP007852-PA [Anopheles gambiae str. PEST] >gi|157015178|gb|EAA12184.4| AGAP007852-PA [Anopheles gambiae str. PEST]	XP_317642	0	98	443.351	232	143	32.1629
CDS_5948_Trasncript_28151	672	AGAP010210-PA [Anopheles gambiae str. PEST] >gi|116118510|gb|EAA14523.3| AGAP010210-PA [Anopheles gambiae str. PEST]	XP_319394	0	97	330.872	201	143	37.9063
CDS_3379_Trasncript_21561	996	AGAP000287-PA [Anopheles gambiae str. PEST] >gi|333467152|gb|EAA06721.4| AGAP000287-PA [Anopheles gambiae str. PEST]	XP_310834	0	87	484.567	331	142	25.3965
CDS_3664_Trasncript_22456	2190	AGAP001107-PA [Anopheles gambiae str. PEST] >gi|347965320|ref|XP_003435748.1| AGAP001107-PB [Anopheles gambiae str. PEST] >gi|333470566|gb|EAU75747.3| AGAP001107-PA [Anopheles gambiae str. PEST] >gi|333470567|gb|EGK97665.1| AGAP001107-PB [Anopheles gambiae str. PEST]	XP_001238577	0	68	593.193	723	142	11.5502
CDS_6430_Trasncript_29116	804	AGAP009567-PA [Anopheles gambiae str. PEST] >gi|116117942|gb|EAA14499.3| AGAP009567-PA [Anopheles gambiae str. PEST]	XP_318578	0	95	521.546	267	142	31.4613
CDS_6994_Trasncript_30076	1581	AGAP007743-PA-like protein [Anopheles sinensis]	KFB49640	0	90	832.402	515	141	15.8866
CDS_7335_Trasncript_30704	1182	AGAP009625-PA [Anopheles gambiae str. PEST] >gi|157013907|gb|EAA13814.4| AGAP009625-PA [Anopheles gambiae str. PEST]	XP_318657	0	95	753.051	395	141	21.2494
CDS_6942_Trasncript_29990	1530	AGAP010451-PA [Anopheles gambiae str. PEST] >gi|157018362|gb|EAA07151.4| AGAP010451-PA [Anopheles gambiae str. PEST]	XP_311497	0	96	976.082	503	141	16.4162
CDS_3545_Trasncript_22087	1164	AGAP011197-PA-like protein [Anopheles sinensis]	KFB44780	0	89	619.387	356	141	21.578
CDS_4860_Trasncript_25935	1371	hypothetical protein ZHAS_00007238 [Anopheles sinensis]	KFB39696	0	77	592.423	458	141	18.32
CDS_6862_Trasncript_29863	1317	putative reverse transcriptase [Anopheles gambiae]	AAA53489	0	69	422.935	418	141	19.0712
CDS_5848_Trasncript_27998	1101	AGAP000969-PE [Anopheles gambiae str. PEST] >gi|333466514|gb|EGK96281.1| AGAP000969-PE [Anopheles gambiae str. PEST]	XP_003437158	0	98	710.679	353	140	22.6509
CDS_5744_Trasncript_27800	732	AGAP001704-PA [Anopheles gambiae str. PEST] >gi|333470070|gb|EAA00859.4| AGAP001704-PA [Anopheles gambiae str. PEST]	XP_321388	0	92	450.284	243	140	34.0691
CDS_6760_Trasncript_29682	483	AGAP006070-PA [Anopheles gambiae str. PEST] >gi|157015959|gb|EAA11615.4| AGAP006070-PA [Anopheles gambiae str. PEST]	XP_316121	0	88	228.024	161	140	51.6327
CDS_364_Trasncript_3150	978	AGAP010497-PA [Anopheles gambiae str. PEST] >gi|157016811|gb|EAU76750.2| AGAP010497-PA [Anopheles gambiae str. PEST]	XP_001237561	0	91	573.548	318	140	25.4996
CDS_5434_Trasncript_27173	693	AGAP010625-PA [Anopheles gambiae str. PEST] >gi|157019227|gb|EAU77415.2| AGAP010625-PA [Anopheles gambiae str. PEST]	XP_001230719	0	80	298.516	235	140	35.9865
CDS_7938_Trasncript_31920	1062	PREDICTED: cathepsin L [Bactrocera dorsalis]	XP_011213018	0	83	492.271	324	140	23.4827
CDS_3482_Trasncript_21928	1206	AGAP001153-PA [Anopheles gambiae str. PEST] >gi|157012962|gb|EAA01033.5| AGAP001153-PA [Anopheles gambiae str. PEST]	XP_322007	0	95	715.301	367	139	20.5311
CDS_5785_Trasncript_27886	537	AGAP007376-PB [Anopheles gambiae str. PEST] >gi|347965267|ref|XP_003435741.1| AGAP013291-PA [Anopheles gambiae str. PEST] >gi|333466438|gb|EGK96242.1| AGAP013291-PA [Anopheles gambiae str. PEST]	XP_308456	0	100	365.925	178	139	46.1089
CDS_4666_Trasncript_25501	789	DEAD box ATP-dependent RNA helicase [Anopheles darlingi]	ETN64218	0	100	542.732	263	139	31.3821
CDS_5512_Trasncript_27351	462	hypothetical protein AaeL_AAEL007679 [Aedes aegypti] >gi|108876369|gb|EAT40594.1| AAEL007679-PA [Aedes aegypti]	XP_001658586	0	82	133.265	103	139	53.5941
CDS_4612_Trasncript_25355	1554	sulfate transporter [Anopheles darlingi]	ETN65233	0	90	743.806	511	139	15.9334
CDS_6151_Trasncript_28574	1095	AGAP003350-PA [Anopheles gambiae str. PEST] >gi|116128150|gb|EAA09667.3| AGAP003350-PA [Anopheles gambiae str. PEST]	XP_314250	0	98	743.036	364	138	22.4496
CDS_5403_Trasncript_27109	963	AGAP003422-PA [Anopheles gambiae str. PEST] >gi|333467626|gb|EDO64263.2| AGAP003422-PA [Anopheles gambiae str. PEST]	XP_001688330	0	90	523.857	315	138	25.5268
CDS_5429_Trasncript_27166	504	AGAP007577-PA [Anopheles gambiae str. PEST] >gi|116132086|gb|EAA04609.3| AGAP007577-PA [Anopheles gambiae str. PEST]	XP_308297	0	92	270.396	149	138	48.7745
CDS_6210_Trasncript_28698	1104	AGAP012166-PA-like protein [Anopheles sinensis]	KFB47435	0	94	556.599	334	138	22.2666
CDS_5370_Trasncript_27052	336	AGAP012177-PA [Anopheles gambiae str. PEST] >gi|157013158|gb|EAA00520.4| AGAP012177-PA [Anopheles gambiae str. PEST]	XP_320359	0	94	171.4	90	138	73.1618
CDS_6733_Trasncript_29644	969	AGAP013136-PA [Anopheles gambiae str. PEST] >gi|333466492|gb|EGK96271.1| AGAP013136-PA [Anopheles gambiae str. PEST]	XP_003437151	0	80	347.051	297	138	25.3688
CDS_7587_Trasncript_31188	624	AGAP001212-PA [Anopheles gambiae str. PEST] >gi|55234130|gb|EAA01800.3| AGAP001212-PA [Anopheles gambiae str. PEST]	XP_321943	0	96	357.066	177	137	39.1093
CDS_1675_Trasncript_13172	957	AGAP004412-PA [Anopheles gambiae str. PEST] >gi|157017293|gb|EAA09127.4| AGAP004412-PA [Anopheles gambiae str. PEST]	XP_313697	0	91	496.123	281	137	25.5007
CDS_4634_Trasncript_25414	1299	AGAP009020-PA-like protein [Anopheles sinensis]	KFB38502	0	79	619.772	449	137	18.7869
CDS_5745_Trasncript_27801	1035	AGAP011125-PA [Anopheles gambiae str. PEST] >gi|157019686|gb|EAA05276.4| AGAP011125-PA [Anopheles gambiae str. PEST]	XP_309521	0	90	511.146	317	137	23.579
CDS_7638_Trasncript_31285	1431	AGAP000834-PA [Anopheles gambiae str. PEST] >gi|333469417|gb|EAA12091.6| AGAP000834-PA [Anopheles gambiae str. PEST]	XP_316802	0	96	791.186	478	136	16.9295
CDS_4287_Trasncript_24448	984	AGAP000842-PA [Anopheles gambiae str. PEST] >gi|333469426|gb|EAA12043.4| AGAP000842-PA [Anopheles gambiae str. PEST]	XP_316811	0	89	568.54	329	136	24.62
CDS_2706_Trasncript_18713	1347	AGAP002419-PA [Anopheles gambiae str. PEST] >gi|157018168|gb|EAA44936.4| AGAP002419-PA [Anopheles gambiae str. PEST]	XP_312527	0	96	822.772	450	136	17.9852
CDS_6671_Trasncript_29540	558	AGAP008329-PA [Anopheles gambiae str. PEST] >gi|55237365|gb|EAL39594.1| AGAP008329-PA [Anopheles gambiae str. PEST]	XP_555129	0	100	348.977	185	136	43.4159
CDS_6687_Trasncript_29569	1209	AGAP008838-PA-like protein [Anopheles sinensis]	KFB43002	0	96	645.58	357	136	20.0381
CDS_4482_Trasncript_25015	990	AGAP009839-PA [Anopheles gambiae str. PEST] >gi|157014056|gb|EAA14303.4| AGAP009839-PA [Anopheles gambiae str. PEST]	XP_318952	0	97	605.134	330	136	24.4708
CDS_7884_Trasncript_31763	1008	hypothetical protein DAPPUDRAFT_205240 [Daphnia pulex]	EFX90034	0	88	531.561	336	136	24.0338
CDS_6384_Trasncript_29036	579	AGAP003667-PA [Anopheles gambiae str. PEST] >gi|157017517|gb|EAA08826.4| AGAP003667-PA [Anopheles gambiae str. PEST]	XP_313451	0	86	300.442	194	135	41.5336
CDS_6197_Trasncript_28672	534	AGAP004723-PA [Anopheles gambiae str. PEST] >gi|157014598|gb|EAA13252.4| AGAP004723-PA [Anopheles gambiae str. PEST]	XP_318105	0	88	259.225	188	135	45.0336
CDS_5574_Trasncript_27478	1056	AGAP011061-PA-like protein [Anopheles sinensis]	KFB51223	0	97	702.975	351	135	22.7727
CDS_5380_Trasncript_27074	1146	CACT [Anopheles coluzzii] >gi|744641619|gb|AJC98235.1| CACT [Anopheles coluzzii]	AJC98227	0	86	563.918	381	135	20.9843
CDS_5555_Trasncript_27433	342	glutathione S-transferase S1-2 [Anopheles gambiae]	AAM53611	0	98	111.694	56	135	70.3156
CDS_4953_Trasncript_26163	651	AGAP003982-PA [Anopheles gambiae str. PEST] >gi|157014432|gb|EAA43676.4| AGAP003982-PA [Anopheles gambiae str. PEST]	XP_318432	0	97	391.349	192	134	36.6664
CDS_6511_Trasncript_29272	1170	AGAP006615-PA [Anopheles gambiae str. PEST] >gi|116127223|gb|EAA44266.3| AGAP006615-PA [Anopheles gambiae str. PEST]	XP_316645	0	95	592.808	345	134	20.4016
CDS_6264_Trasncript_28792	315	AGAP009644-PA [Anopheles gambiae str. PEST] >gi|116118014|gb|EAA14103.3| AGAP009644-PA [Anopheles gambiae str. PEST]	XP_318678	0	98	201.83	101	134	75.7772
CDS_7728_Trasncript_31491	1062	AGAP011828-PA [Anopheles gambiae str. PEST] >gi|157013372|gb|EDO63348.1| AGAP011828-PA [Anopheles gambiae str. PEST]	XP_001689282	0	97	676.781	340	134	22.4763
CDS_7163_Trasncript_30375	1362	AGAP012010-PA [Anopheles gambiae str. PEST] >gi|157013267|gb|EAA00451.4| AGAP012010-PA [Anopheles gambiae str. PEST]	XP_320522	0	99	916.376	444	134	17.5256
CDS_6784_Trasncript_29719	576	AGAP013376-PA [Anopheles gambiae str. PEST] >gi|333470538|gb|EGK97659.1| AGAP013376-PA [Anopheles gambiae str. PEST]	XP_003435754	0	92	295.049	158	134	41.4407
CDS_7716_Trasncript_31464	651	Rab5 [Anopheles sinensis]	KFB39687	0	99	441.81	213	134	36.6664
CDS_6222_Trasncript_28711	630	RNA-binding protein pno1 [Anopheles darlingi]	ETN61285	0	87	345.125	209	134	37.8886
CDS_7738_Trasncript_31505	783	AGAP002239-PA [Anopheles gambiae str. PEST] >gi|333466291|gb|EAA03771.5| AGAP002239-PA [Anopheles gambiae str. PEST]	XP_307945	0	85	326.635	206	133	30.2576
CDS_3228_Trasncript_20985	996	AGAP006117-PA [Anopheles gambiae str. PEST] >gi|55238929|gb|EAA10911.2| AGAP006117-PA [Anopheles gambiae str. PEST]	XP_316177	0	94	527.709	331	133	23.7868
CDS_7500_Trasncript_30981	567	AGAP006650-PA [Anopheles gambiae str. PEST] >gi|116127250|gb|EAA10773.3| AGAP006650-PA [Anopheles gambiae str. PEST]	XP_316680	0	85	306.605	188	133	41.7843
CDS_4369_Trasncript_24711	1248	AGAP006767-PA [Anopheles gambiae str. PEST] >gi|157020677|gb|EAA04760.4| AGAP006767-PA [Anopheles gambiae str. PEST]	XP_308978	0	94	731.095	423	133	18.9837
CDS_4607_Trasncript_25347	1515	AGAP007742-PA [Anopheles gambiae str. PEST] >gi|290463435|sp|Q7Q373.3|UFL1_ANOGA RecName: Full=E3 UFM1-protein ligase 1 homolog [Anopheles gambiae] >gi|116123478|gb|EAA12385.3| AGAP007742-PA [Anopheles gambiae str. PEST]	XP_317778	0	92	833.558	503	133	15.6381
CDS_6113_Trasncript_28480	999	AGAP011211-PA [Anopheles gambiae str. PEST] >gi|157019628|gb|EAA05284.3| AGAP011211-PA [Anopheles gambiae str. PEST]	XP_309432	0	93	516.924	297	133	23.7154
CDS_4137_Trasncript_23992	690	AGAP002740-PA [Anopheles gambiae str. PEST] >gi|157017968|gb|EAA07691.5| AGAP002740-PA [Anopheles gambiae str. PEST]	XP_312180	0	90	373.629	210	132	34.0776
CDS_3555_Trasncript_22103	924	AGAP004101-PA [Anopheles gambiae str. PEST] >gi|333468578|gb|EAA08679.5| AGAP004101-PA [Anopheles gambiae str. PEST]	XP_312975	0	86	513.842	303	132	25.4476
CDS_3164_Trasncript_20765	1557	AGAP007374-PA [Anopheles gambiae str. PEST] >gi|157020157|gb|EAA04278.5| AGAP007374-PA [Anopheles gambiae str. PEST]	XP_308459	0	94	928.317	519	132	15.1018
CDS_5154_Trasncript_26574	1599	AGAP007589-PA [Anopheles gambiae str. PEST] >gi|157019970|gb|EDO64533.1| AGAP007589-PA [Anopheles gambiae str. PEST]	XP_001687884	0	94	887.1	478	132	14.7052
CDS_6043_Trasncript_28348	738	AGAP011984-PA [Anopheles gambiae str. PEST] >gi|157013282|gb|EAA00339.4| AGAP011984-PA [Anopheles gambiae str. PEST]	XP_320549	0	97	492.271	245	132	31.8612
CDS_5820_Trasncript_27959	1071	AGAP012301-PA [Anopheles gambiae str. PEST] >gi|157013080|gb|EAA00283.4| AGAP012301-PA [Anopheles gambiae str. PEST]	XP_320240	0	90	549.28	353	132	21.9548
CDS_4610_Trasncript_25350	681	male-specific doublesex protein [Anopheles gambiae]	AAZ78362	0	99	350.132	220	132	34.528
CDS_5417_Trasncript_27131	543	serine protease 1 [Anopheles stephensi]	AAS01053	0	96	272.707	141	132	43.303
CDS_4788_Trasncript_25782	1656	AGAP002549-PA [Anopheles gambiae str. PEST] >gi|157018086|gb|EAA07525.4| AGAP002549-PA [Anopheles gambiae str. PEST]	XP_312390	0	98	1085.48	551	131	14.0914
CDS_6478_Trasncript_29214	1140	AGAP002724-PA [Anopheles gambiae str. PEST] >gi|333468005|gb|EAL40853.3| AGAP002724-PA [Anopheles gambiae str. PEST]	XP_563419	0	87	306.22	187	131	20.4697
CDS_7447_Trasncript_30893	636	AGAP004142-PA [Anopheles gambiae str. PEST] >gi|333468618|gb|EAA08515.4| AGAP004142-PA [Anopheles gambiae str. PEST]	XP_313023	0	98	415.231	206	131	36.6909
CDS_6817_Trasncript_29777	474	AGAP004283-PA [Anopheles gambiae str. PEST] >gi|157017212|gb|EAA44555.2| AGAP004283-PA [Anopheles gambiae str. PEST]	XP_313555	0	100	320.087	157	131	49.2308
CDS_4996_Trasncript_26232	1197	AGAP004879-PA [Anopheles gambiae str. PEST] >gi|157016896|gb|EAU76784.2| AGAP004879-PA [Anopheles gambiae str. PEST]	XP_001231003	0	92	619.772	339	131	19.4949
CDS_5662_Trasncript_27635	1191	AGAP005282-PA [Anopheles gambiae str. PEST] >gi|157019802|gb|EAA04787.4| AGAP005282-PA [Anopheles gambiae str. PEST]	XP_309066	0	93	684.1	390	131	19.5931
CDS_5339_Trasncript_26973	1053	AGAP013053-PA [Anopheles gambiae str. PEST] >gi|333469207|gb|EGK97209.1| AGAP013053-PA [Anopheles gambiae str. PEST]	XP_003436851	0	55	151.369	236	131	22.1609
CDS_5988_Trasncript_28230	1188	hypothetical protein ZHAS_00007146 [Anopheles sinensis]	KFB39781	0	53	162.54	369	131	19.6426
CDS_3534_Trasncript_22049	576	AGAP000496-PA [Anopheles gambiae str. PEST] >gi|55243301|gb|EAA06648.3| AGAP000496-PA [Anopheles gambiae str. PEST]	XP_310597	0	66	154.066	201	130	40.2036
CDS_3936_Trasncript_23392	393	AGAP000498-PA [Anopheles gambiae str. PEST] >gi|347963935|ref|XP_003437010.1| AGAP000498-PB [Anopheles gambiae str. PEST] >gi|55243300|gb|EAA06639.2| AGAP000498-PA [Anopheles gambiae str. PEST] >gi|333466967|gb|EGK96436.1| AGAP000498-PB [Anopheles gambiae str. PEST]	XP_310595	0	99	269.626	130	130	58.9244
CDS_5697_Trasncript_27706	1098	AGAP004301-PA [Anopheles gambiae str. PEST] >gi|333468972|gb|EAA09153.5| AGAP004301-PA [Anopheles gambiae str. PEST]	XP_313575	0	95	680.248	345	130	21.0904
CDS_6920_Trasncript_29958	438	AGAP004289-PA [Anopheles gambiae str. PEST] >gi|347971638|ref|XP_313564.4| AGAP004290-PA [Anopheles gambiae str. PEST] >gi|74780779|sp|Q5TT27.1|MOC2A_ANOGA RecName: Full=Molybdopterin synthase sulfur carrier subunit; AltName: Full=Molybdenum cofactor synthesis protein 2 small subunit; AltName: Full=Molybdenum cofactor synthesis protein 2A; Short=MOCS2A; AltName: Full=Sulfur carrier protein MOCS2A…	XP_562029	0	95	172.94	91	129	52.4638
CDS_6413_Trasncript_29094	639	AGAP006229-PA [Anopheles gambiae str. PEST] >gi|157016110|gb|EAA11586.4| AGAP006229-PA [Anopheles gambiae str. PEST]	XP_316297	0	97	318.161	214	129	35.9611
CDS_3998_Trasncript_23562	393	AGAP006248-PA [Anopheles gambiae str. PEST] >gi|74802616|sp|Q7Q5R5.2|MED10_ANOGA RecName: Full=Mediator of RNA polymerase II transcription subunit 10; AltName: Full=Mediator complex subunit 10 [Anopheles gambiae] >gi|55239054|gb|EAA11572.2| AGAP006248-PA [Anopheles gambiae str. PEST] >gi|668445823|gb|KFB36016.1| AGAP006248-PA-like protein [Anopheles sinensis]	XP_316314	0	100	261.922	130	129	58.4711
CDS_4939_Trasncript_26125	660	AGAP007625-PA [Anopheles gambiae str. PEST] >gi|157019939|gb|EAA03967.4| AGAP007625-PA [Anopheles gambiae str. PEST]	XP_308247	0	92	346.665	191	129	34.8169
CDS_5341_Trasncript_26978	480	AGAP009623-PA [Anopheles gambiae str. PEST] >gi|55235792|gb|EAA13849.2| AGAP009623-PA [Anopheles gambiae str. PEST]	XP_318655	0	99	301.597	159	129	47.8732
CDS_4009_Trasncript_23596	1392	AGAP012096-PA [Anopheles gambiae str. PEST] >gi|157013208|gb|EAA00318.3| AGAP012096-PA [Anopheles gambiae str. PEST]	XP_320432	0	94	843.958	458	129	16.508
CDS_7741_Trasncript_31507	999	AGAP003903-PA [Anopheles gambiae str. PEST] >gi|333466416|gb|EDO64807.2| AGAP003903-PA [Anopheles gambiae str. PEST]	XP_001687843	0	86	572.007	361	128	22.8238
CDS_7160_Trasncript_30369	1038	AGAP006625-PA [Anopheles gambiae str. PEST] >gi|157016390|gb|EAA11272.4| AGAP006625-PA [Anopheles gambiae str. PEST]	XP_316655	0	97	601.282	304	128	21.9663
CDS_6044_Trasncript_28349	834	AGAP006915-PA [Anopheles gambiae str. PEST] >gi|157020557|gb|EAA04316.4| AGAP006915-PA [Anopheles gambiae str. PEST]	XP_308840	0	89	480.715	279	128	27.3394
CDS_5421_Trasncript_27142	684	AGAP008572-PA [Anopheles gambiae str. PEST] >gi|55239768|gb|EAA10147.3| AGAP008572-PA [Anopheles gambiae str. PEST]	XP_314678	0	92	348.591	227	128	33.3348
CDS_4678_Trasncript_25525	1296	AGAP009685-PA [Anopheles gambiae str. PEST] >gi|116118048|gb|EAA14551.4| AGAP009685-PA [Anopheles gambiae str. PEST]	XP_318743	0	98	872.463	431	128	17.5934
CDS_5869_Trasncript_28036	603	AGAP000617-PB [Anopheles gambiae str. PEST] >gi|333466861|gb|EGK96401.1| AGAP000617-PB [Anopheles gambiae str. PEST]	XP_003437045	0	94	379.407	201	127	37.5172
CDS_6566_Trasncript_29360	387	AGAP002685-PA [Anopheles gambiae str. PEST] >gi|333468042|gb|EAA44892.3| AGAP002685-PA [Anopheles gambiae str. PEST]	XP_312238	0	99	243.817	119	127	58.4571
CDS_5217_Trasncript_26719	906	AGAP003476-PA [Anopheles gambiae str. PEST] >gi|116129937|gb|EAA07345.3| AGAP003476-PA [Anopheles gambiae str. PEST]	XP_311766	0	96	442.195	281	127	24.9701
CDS_4706_Trasncript_25598	999	AGAP004880-PB [Anopheles gambiae str. PEST] >gi|158292996|ref|XP_001688555.1| AGAP004880-PC [Anopheles gambiae str. PEST] >gi|158292998|ref|XP_001688556.1| AGAP004880-PA [Anopheles gambiae str. PEST] >gi|55240259|gb|EAA09690.2| AGAP004880-PB [Anopheles gambiae str. PEST] >gi|157016894|gb|EDO64032.1| AGAP004880-PC [Anopheles gambiae str. PEST] >gi|157016895|gb|EDO64033.1| AGAP004880-PA [Anopheles …	XP_314306	0	99	666.766	332	127	22.6455
CDS_4404_Trasncript_24813	1434	AGAP007579-PA [Anopheles gambiae str. PEST] >gi|157019980|gb|EAA04758.3| AGAP007579-PA [Anopheles gambiae str. PEST]	XP_308295	0	98	964.526	478	127	15.7761
CDS_4499_Trasncript_25063	789	AGAP010243-PA [Anopheles gambiae str. PEST] >gi|157014310|gb|EAL39308.3| AGAP010243-PA [Anopheles gambiae str. PEST]	XP_554157	0	81	354.755	239	127	28.6729
CDS_6616_Trasncript_29433	687	AGAP010478-PA [Anopheles gambiae str. PEST] >gi|251764805|sp|Q7PRH1.3|AKTIP_ANOGA RecName: Full=Protein crossbronx homolog [Anopheles gambiae] >gi|116129947|gb|EAA07209.4| AGAP010478-PA [Anopheles gambiae str. PEST]	XP_311466	0	92	416.772	228	127	32.93
CDS_3691_Trasncript_22577	1170	AGAP010498-PA [Anopheles gambiae str. PEST] >gi|55240070|gb|EAA09976.2| AGAP010498-PA [Anopheles gambiae str. PEST]	XP_314471	0	96	746.503	389	127	19.3358
CDS_6472_Trasncript_29205	450	AGAP010552-PA [Anopheles gambiae str. PEST] >gi|116128010|gb|EAU76757.1| AGAP010552-PA [Anopheles gambiae str. PEST]	XP_001237568	0	99	301.597	149	127	50.2731
CDS_1782_Trasncript_13913	1134	U3 small nucleolar ribonucleoprotein imp4 [Anopheles darlingi]	ETN58088	0	91	507.294	304	127	19.9496
CDS_6263_Trasncript_28789	606	AGAP001459-PA [Anopheles gambiae str. PEST] >gi|347965959|ref|XP_003435844.1| AGAP001459-PB [Anopheles gambiae str. PEST] >gi|347965961|ref|XP_003435845.1| AGAP001459-PC [Anopheles gambiae str. PEST] >gi|171460896|sp|A0NGY0.1|RL17_ANOGA RecName: Full=60S ribosomal protein L17 [Anopheles gambiae] >gi|55233888|gb|EAL38592.1| AGAP001459-PA [Anopheles gambiae str. PEST] >gi|333470275|gb|EGK97568.1| A…	XP_551371	0	100	342.813	162	126	37.0375
CDS_4559_Trasncript_25232	1197	AGAP001638-PB [Anopheles gambiae str. PEST] >gi|333470125|gb|EGK97521.1| AGAP001638-PB [Anopheles gambiae str. PEST]	XP_003435892	0	87	642.114	405	126	18.7508
CDS_4212_Trasncript_24233	837	AGAP003324-PA [Anopheles gambiae str. PEST] >gi|380877112|sp|Q7Q0G5.4|NNRE_ANOGA RecName: Full=NAD(P)H-hydrate epimerase; AltName: Full=NAD(P)HX epimerase [Anopheles gambiae] >gi|333469683|gb|EAA14644.4| AGAP003324-PA [Anopheles gambiae str. PEST]	XP_319557	0	90	405.986	233	126	26.8157
CDS_4192_Trasncript_24160	774	AGAP003813-PA [Anopheles gambiae str. PEST] >gi|333466790|gb|EAA06116.3| AGAP003813-PA [Anopheles gambiae str. PEST]	XP_310374	0	90	368.622	244	126	28.9984
CDS_3935_Trasncript_23390	456	AGAP005428-PA [Anopheles gambiae str. PEST] >gi|21299793|gb|EAA11938.1| AGAP005428-PA [Anopheles gambiae str. PEST]	XP_315434	0	100	239.58	116	126	49.221
CDS_7088_Trasncript_30231	624	AGAP005990-PA [Anopheles gambiae str. PEST] >gi|157015891|gb|EAA11723.4| AGAP005990-PA [Anopheles gambiae str. PEST]	XP_316032	0	95	396.741	207	126	35.9692
CDS_5027_Trasncript_26301	873	AGAP007309-PA [Anopheles gambiae str. PEST] >gi|157020207|gb|EAA45422.4| AGAP007309-PA [Anopheles gambiae str. PEST]	XP_308512	0	99	568.926	290	126	25.7099
CDS_7604_Trasncript_31224	1251	RecName: Full=Retrovirus-related Gag polyprotein from transposon opus [Drosophila melanogaster] >gi|27368145|gb|AAN87270.1| ORF1 [Drosophila melanogaster]	Q8I7Q0	0	44	70.4774	264	126	17.9414
CDS_4239_Trasncript_24314	1107	AGAP002131-PA [Anopheles gambiae str. PEST] >gi|157012342|gb|EDO63207.1| AGAP002131-PA [Anopheles gambiae str. PEST]	XP_001689302	0	69	305.064	338	125	20.1144
CDS_6908_Trasncript_29936	1287	AGAP005421-PA [Anopheles gambiae str. PEST] >gi|157015441|gb|EAA11925.4| AGAP005421-PA [Anopheles gambiae str. PEST]	XP_315429	0	92	776.548	428	125	17.3012
CDS_5572_Trasncript_27475	927	AGAP008876-PA [Anopheles gambiae str. PEST] >gi|157013551|gb|EAA14894.5| AGAP008876-PA [Anopheles gambiae str. PEST]	XP_319622	0	97	503.827	270	125	24.0201
CDS_6098_Trasncript_28454	1464	AGAP011387-PA [Anopheles gambiae str. PEST] >gi|157014726|gb|EAA13033.4| AGAP011387-PA [Anopheles gambiae str. PEST]	XP_317937	0	81	597.816	433	125	15.2094
CDS_5080_Trasncript_26417	1182	2-hydroxyacyl-CoA lyase 1 [Anopheles darlingi]	ETN64528	0	92	696.812	392	124	18.6874
CDS_5110_Trasncript_26472	420	AGAP001228-PB [Anopheles gambiae str. PEST] >gi|333470463|gb|EGK97631.1| AGAP001228-PB [Anopheles gambiae str. PEST]	XP_003435782	0	100	261.151	139	124	52.5916
CDS_7621_Trasncript_31263	1086	AGAP012373-PA [Anopheles gambiae str. PEST] >gi|157013035|gb|EAA00182.3| AGAP012373-PA [Anopheles gambiae str. PEST]	XP_320184	0	99	720.309	361	124	20.3393
CDS_5879_Trasncript_28049	966	hypothetical protein ZHAS_00017969 [Anopheles sinensis]	KFB49936	0	98	647.892	321	124	22.8659
CDS_7915_Trasncript_31841	1101	serpin [Anopheles sinensis]	ABK88283	0	90	576.244	362	124	20.0622
CDS_2381_Trasncript_17168	876	AGAP001030-PA [Anopheles gambiae str. PEST] >gi|333466569|gb|EAA04909.4| AGAP001030-PA [Anopheles gambiae str. PEST]	XP_309226	0	94	506.523	280	123	25.0118
CDS_4540_Trasncript_25185	1434	AGAP001391-PA [Anopheles gambiae str. PEST] >gi|333470345|gb|EAA01105.4| AGAP001391-PA [Anopheles gambiae str. PEST]	XP_321745	0	96	835.099	457	123	15.2792
CDS_5559_Trasncript_27448	1047	AGAP008978-PA [Anopheles gambiae str. PEST] >gi|157013623|gb|EAA14881.3| AGAP008978-PA [Anopheles gambiae str. PEST]	XP_319727	0	83	539.265	336	123	20.9268
CDS_2669_Trasncript_18513	843	AGAP000261-PA [Anopheles gambiae str. PEST] >gi|333467172|gb|EAA06445.5| AGAP000261-PA [Anopheles gambiae str. PEST]	XP_310857	0	84	292.352	194	122	25.7796
CDS_3224_Trasncript_20974	1503	AGAP000776-PA-like protein [Anopheles sinensis]	KFB38085	0	92	909.827	503	122	14.4592
CDS_6406_Trasncript_29083	402	AGAP005228-PA-like protein [Anopheles sinensis]	KFB47982	0	97	176.792	110	122	54.0603
CDS_4017_Trasncript_23629	1149	AGAP008813-PA-like protein [Anopheles sinensis]	KFB41051	0	90	681.789	388	122	18.914
CDS_783_Trasncript_6293	1179	AGAP009942-PA [Anopheles gambiae str. PEST] >gi|157014127|gb|EAA14036.3| AGAP009942-PA [Anopheles gambiae str. PEST]	XP_319071	0	93	725.317	398	122	18.4328
CDS_5673_Trasncript_27650	747	FADD [Anopheles coluzzii]	AJC98800	0	84	338.961	254	122	29.0927
CDS_3034_Trasncript_20209	1566	AGAP005406-PA [Anopheles gambiae str. PEST] >gi|157015424|gb|EAA11910.4| AGAP005406-PA [Anopheles gambiae str. PEST]	XP_315415	0	80	744.962	535	121	13.7638
CDS_787_Trasncript_6333	864	AGAP007635-PA [Anopheles gambiae str. PEST] >gi|157019925|gb|EAA04063.4| AGAP007635-PA [Anopheles gambiae str. PEST]	XP_308235	0	87	399.823	256	121	24.9469
CDS_7459_Trasncript_30924	585	AGAP010727-PA [Anopheles gambiae str. PEST] >gi|157018499|gb|EDO64291.1| AGAP010727-PA [Anopheles gambiae str. PEST]	XP_001688320	0	85	90.1225	49	121	36.8446
CDS_5314_Trasncript_26934	585	AGAP011310-PB [Anopheles gambiae str. PEST] >gi|158287264|ref|XP_001688179.1| AGAP011310-PA [Anopheles gambiae str. PEST] >gi|116131582|gb|EAA05053.2| AGAP011310-PB [Anopheles gambiae str. PEST] >gi|116131583|gb|EAU77519.1| AGAP011310-PA [Anopheles gambiae str. PEST]	XP_309339	0	88	308.145	194	121	36.8446
CDS_6794_Trasncript_29743	1011	AGAP011800-PA-like protein [Anopheles sinensis]	KFB49758	0	98	630.558	336	121	21.3196
CDS_7853_Trasncript_31717	519	hypothetical protein AND_000876 [Anopheles darlingi]	ETN67324	0	80	217.624	173	121	41.53
CDS_7201_Trasncript_30451	1098	hypothetical protein AND_001554 [Anopheles darlingi]	ETN66661	0	84	474.937	309	121	19.6303
CDS_7727_Trasncript_31489	1113	hypothetical protein AND_007967 [Anopheles darlingi]	ETN60411	0	52	177.178	348	121	19.3658
CDS_7181_Trasncript_30411	543	ADP ribosylation factor 102F [Anopheles darlingi] >gi|668457326|gb|KFB45367.1| hypothetical protein ZHAS_00013319 [Anopheles sinensis]	ETN64433	0	100	374.4	180	120	39.3664
CDS_1951_Trasncript_14915	1080	AGAP000131-PA [Anopheles gambiae str. PEST] >gi|333467297|gb|EAA06386.5| AGAP000131-PA [Anopheles gambiae str. PEST]	XP_311016	0	92	657.907	361	120	19.7926
CDS_7595_Trasncript_31205	960	AGAP001027-PB [Anopheles gambiae str. PEST] >gi|333466565|gb|EGK96298.1| AGAP001027-PB [Anopheles gambiae str. PEST]	XP_003437179	0	93	566.229	317	120	22.2666
CDS_5415_Trasncript_27128	606	AGAP002320-PA [Anopheles gambiae str. PEST] >gi|116129828|gb|EAA07523.3| AGAP002320-PA [Anopheles gambiae str. PEST]	XP_312652	0	99	405.216	201	120	35.2739
CDS_5482_Trasncript_27273	1455	AGAP002923-PA [Anopheles gambiae str. PEST] >gi|333467807|gb|EAA07612.5| AGAP002923-PA [Anopheles gambiae str. PEST]	XP_311981	0	94	844.729	469	120	14.6914
CDS_5185_Trasncript_26643	870	AGAP006392-PA [Anopheles gambiae str. PEST] >gi|157016209|gb|EAA11181.4| AGAP006392-PA [Anopheles gambiae str. PEST]	XP_316426	0	79	286.574	264	120	24.5701
CDS_3616_Trasncript_22295	1245	AGAP007112-PA [Anopheles gambiae str. PEST] >gi|229891499|sp|Q7QIX1.4|PESC_ANOGA RecName: Full=Pescadillo homolog [Anopheles gambiae] >gi|157020382|gb|EAA04551.4| AGAP007112-PA [Anopheles gambiae str. PEST]	XP_308647	0	80	474.167	388	120	17.1694
CDS_6025_Trasncript_28315	654	AGAP008106-PA [Anopheles gambiae str. PEST] >gi|21300340|gb|EAA12485.1| AGAP008106-PA [Anopheles gambiae str. PEST]	XP_317351	0	98	432.565	217	120	32.6849
CDS_4799_Trasncript_25810	723	AGAP009524-PA [Anopheles gambiae str. PEST] >gi|116131090|gb|EAA05881.3| AGAP009524-PA [Anopheles gambiae str. PEST]	XP_310168	0	99	412.149	205	120	29.5656
CDS_5326_Trasncript_26952	822	AGAP011503-PA [Anopheles gambiae str. PEST] >gi|116122705|gb|EAA12942.3| AGAP011503-PA [Anopheles gambiae str. PEST]	XP_317796	0	84	430.254	277	120	26.0048
CDS_7760_Trasncript_31555	978	hypothetical protein ZHAS_00021886 [Anopheles sinensis]	KFB53643	0	52	129.798	273	120	21.8568
CDS_5459_Trasncript_27219	1776	putative divalent metal transporter 1 [Anopheles gambiae]	ABR88148	0	92	886.715	529	120	12.036
CDS_5584_Trasncript_27496	1419	AGAP001276-PA [Anopheles gambiae str. PEST] >gi|116116576|gb|EAA01739.3| AGAP001276-PA [Anopheles gambiae str. PEST]	XP_321875	0	93	843.958	474	119	14.9386
CDS_2619_Trasncript_18281	1404	AGAP002137-PA [Anopheles gambiae str. PEST] >gi|333466388|gb|EAA03806.4| AGAP002137-PA [Anopheles gambiae str. PEST]	XP_308057	0	86	733.406	440	119	15.0982
CDS_6002_Trasncript_28266	1401	AGAP002659-PA [Anopheles gambiae str. PEST] >gi|333468066|gb|EAL40865.4| AGAP002659-PA [Anopheles gambiae str. PEST]	XP_563485	0	93	757.288	464	119	15.1305
CDS_4914_Trasncript_26068	861	AGAP003612-PA [Anopheles gambiae str. PEST] >gi|333468832|gb|EAA08809.4| AGAP003612-PA [Anopheles gambiae str. PEST]	XP_313371	0	86	241.121	232	119	24.62
CDS_6868_Trasncript_29871	945	AGAP009415-PA [Anopheles gambiae str. PEST] >gi|157019272|gb|EAL41416.3| AGAP009415-PA [Anopheles gambiae str. PEST]	XP_559898	0	97	518.464	273	119	22.4316
CDS_6686_Trasncript_29567	363	AGAP010177-PA [Anopheles gambiae str. PEST] >gi|116118480|gb|EAA14001.3| AGAP010177-PA [Anopheles gambiae str. PEST]	XP_319355	0	92	209.149	120	119	58.3962
CDS_365_Trasncript_3154	1062	conserved hypothetical protein [Culex quinquefasciatus] >gi|167864054|gb|EDS27437.1| conserved hypothetical protein [Culex quinquefasciatus]	XP_001842735	0	91	491.5	319	119	19.9603
CDS_6679_Trasncript_29556	927	AGAP008729-PA [Anopheles gambiae str. PEST] >gi|55239926|gb|EAA10121.2| AGAP008729-PA [Anopheles gambiae str. PEST]	XP_314841	0	98	539.265	268	118	22.675
CDS_4703_Trasncript_25591	1086	AGAP011806-PA [Anopheles gambiae str. PEST] >gi|157013385|gb|EAA00695.5| AGAP011806-PA [Anopheles gambiae str. PEST]	XP_320709	0	96	590.112	314	118	19.3551
CDS_5910_Trasncript_28096	564	AGAP002713-PA [Anopheles gambiae str. PEST] >gi|333468013|gb|EAA08128.5| AGAP002713-PA [Anopheles gambiae str. PEST]	XP_312214	0	93	333.954	186	117	36.9531
CDS_5278_Trasncript_26837	567	AGAP011245-PA [Anopheles gambiae str. PEST] >gi|116131629|gb|EAL41554.2| AGAP011245-PA [Anopheles gambiae str. PEST]	XP_564245	0	92	267.314	178	117	36.7576
CDS_2134_Trasncript_15817	792	Transposon Tf2-9 polyprotein [Thelohanellus kitauei]	KII65927	0	57	126.331	230	117	26.3151
CDS_4522_Trasncript_25141	1647	AGAP004655-PA [Anopheles gambiae str. PEST] >gi|116126228|gb|EAA11995.3| AGAP004655-PA [Anopheles gambiae str. PEST]	XP_316739	0	91	904.82	548	116	12.5461
CDS_7074_Trasncript_30204	369	AGAP001911-PA [Anopheles gambiae str. PEST] >gi|333469900|gb|EAA01025.5| AGAP001911-PA [Anopheles gambiae str. PEST]	XP_321154	0	91	211.075	117	115	55.5157
CDS_6448_Trasncript_29150	882	AGAP003192-PA [Anopheles gambiae str. PEST] >gi|55241566|gb|EAA08389.2| AGAP003192-PA [Anopheles gambiae str. PEST]	XP_312889	0	100	558.525	293	115	23.226
CDS_6452_Trasncript_29154	555	AGAP006541-PB [Anopheles gambiae str. PEST] >gi|157016313|gb|EDO63900.1| AGAP006541-PB [Anopheles gambiae str. PEST]	XP_001688894	0	91	335.109	183	115	36.9104
CDS_3646_Trasncript_22404	1047	AGAP006725-PA [Anopheles gambiae str. PEST] >gi|116132667|gb|EAU77716.1| AGAP006725-PA [Anopheles gambiae str. PEST]	XP_001237170	0	79	462.996	340	115	19.5657
CDS_4682_Trasncript_25547	1119	hypothetical protein ZHAS_00017825 [Anopheles sinensis]	KFB49807	0	91	565.844	369	115	18.3068
CDS_4870_Trasncript_25957	645	ubiquitin-conjugating enzyme E2 [Aedes aegypti] >gi|108879313|gb|EAT43538.1| AAEL005038-PA [Aedes aegypti]	XP_001650207	0	99	355.14	168	115	31.7601
CDS_1520_Trasncript_12156	720	AGAP003171-PA [Anopheles gambiae str. PEST] >gi|157017734|gb|EAU77012.2| AGAP003171-PA [Anopheles gambiae str. PEST]	XP_001237501	0	67	225.328	249	114	28.2044
CDS_7410_Trasncript_30831	357	AGAP005307-PA [Anopheles gambiae str. PEST] >gi|157015342|gb|EAL39790.2| AGAP005307-PA [Anopheles gambiae str. PEST]	XP_555946	0	57	75.485	106	114	56.8828
CDS_4985_Trasncript_26220	1194	AGAP005934-PA [Anopheles gambiae str. PEST] >gi|157015839|gb|EAA11918.4| AGAP005934-PA [Anopheles gambiae str. PEST]	XP_315964	0	96	697.197	397	114	17.0077
CDS_6161_Trasncript_28591	1083	hypothetical protein ZHAS_00007467 [Anopheles sinensis]	KFB39771	0	98	711.064	355	114	18.7508
CDS_5230_Trasncript_26756	1179	AGAP001407-PA [Anopheles gambiae str. PEST] >gi|333470333|gb|EAA01092.5| AGAP001407-PA [Anopheles gambiae str. PEST]	XP_321726	0	99	792.341	392	113	17.073
CDS_5296_Trasncript_26874	846	AGAP006533-PA [Anopheles gambiae str. PEST] >gi|116127173|gb|EAA11298.3| AGAP006533-PA [Anopheles gambiae str. PEST]	XP_316569	0	88	474.167	285	113	23.7932
CDS_7499_Trasncript_30981	789	AGAP006651-PA [Anopheles gambiae str. PEST] >gi|157016416|gb|EAA10771.4| AGAP006651-PA [Anopheles gambiae str. PEST]	XP_316681	0	93	436.032	262	113	25.5121
CDS_3255_Trasncript_21062	1068	AGAP007097-PA [Anopheles gambiae str. PEST] >gi|116132411|gb|EAA03953.3| AGAP007097-PA [Anopheles gambiae str. PEST]	XP_308661	0	98	695.271	355	113	18.8474
CDS_5030_Trasncript_26321	1323	AGAP012308-PA [Anopheles gambiae str. PEST] >gi|157013076|gb|EAA00673.4| AGAP012308-PA [Anopheles gambiae str. PEST]	XP_320233	0	92	714.916	414	113	15.2147
CDS_2049_Trasncript_15400	852	hypothetical protein ZHAS_00006106 [Anopheles sinensis]	KFB38705	0	91	421.009	240	113	23.6256
CDS_6569_Trasncript_29363	1065	AGAP002922-PA [Anopheles gambiae str. PEST] >gi|157017866|gb|EAA07621.4| AGAP002922-PA [Anopheles gambiae str. PEST]	XP_311983	0	98	625.55	354	112	18.7332
CDS_7925_Trasncript_31862	1197	AGAP002950-PA [Anopheles gambiae str. PEST] >gi|333467780|gb|EDO64205.2| AGAP002950-PA [Anopheles gambiae str. PEST]	XP_001688353	0	72	404.831	351	112	16.6674
CDS_5952_Trasncript_28157	699	AGAP003732-PA [Anopheles gambiae str. PEST] >gi|55243853|gb|EAA05990.2| AGAP003732-PA [Anopheles gambiae str. PEST]	XP_310263	0	89	330.872	200	112	28.542
CDS_4732_Trasncript_25652	741	AGAP007390-PA [Anopheles gambiae str. PEST] >gi|157020143|gb|EAA04260.4| AGAP007390-PA [Anopheles gambiae str. PEST]	XP_308442	0	97	478.404	240	112	26.9243
CDS_2761_Trasncript_19032	1905	AGAP007576-PA [Anopheles gambiae str. PEST] >gi|157019982|gb|EAL41755.2| AGAP007576-PA [Anopheles gambiae str. PEST]	XP_564671	0	98	1164.44	601	112	10.4729
CDS_7986_Trasncript_32081	1149	protein farnesyltransferase alpha subunit [Aedes aegypti] >gi|157137334|ref|XP_001657025.1| protein farnesyltransferase alpha subunit [Aedes aegypti] >gi|108869725|gb|EAT33950.1| AAEL013783-PA [Aedes aegypti] >gi|108869726|gb|EAT33951.1| AAEL013783-PB [Aedes aegypti]	XP_001657024	0	85	535.798	339	112	17.3637
CDS_6138_Trasncript_28537	774	AGAP000943-PA [Anopheles gambiae str. PEST] >gi|347964799|ref|XP_003437145.1| AGAP000943-PB [Anopheles gambiae str. PEST] >gi|347964801|ref|XP_003437146.1| AGAP000943-PC [Anopheles gambiae str. PEST] >gi|347964803|ref|XP_003437147.1| AGAP000943-PD [Anopheles gambiae str. PEST] >gi|347964805|ref|XP_003437148.1| AGAP000943-PF [Anopheles gambiae str. PEST] >gi|347964807|ref|XP_003437149.1| AGAP00094…	XP_309131	0	99	533.487	257	111	25.5462
CDS_5171_Trasncript_26620	1335	AGAP004937-PA [Anopheles gambiae str. PEST] >gi|157016564|gb|EAA10499.5| AGAP004937-PA [Anopheles gambiae str. PEST]	XP_315026	0	94	780.785	444	111	14.8111
CDS_6256_Trasncript_28778	669	AGAP005081-PA [Anopheles gambiae str. PEST] >gi|116128232|gb|EAA09378.3| AGAP005081-PA [Anopheles gambiae str. PEST]	XP_313960	0	96	267.314	181	111	29.5557
CDS_5335_Trasncript_26966	804	AGAP006684-PA [Anopheles gambiae str. PEST] >gi|116127281|gb|EAA11413.3| AGAP006684-PA [Anopheles gambiae str. PEST]	XP_316723	0	92	406.757	271	111	24.593
CDS_6828_Trasncript_29797	609	AGAP006824-PA [Anopheles gambiae str. PEST] >gi|157020633|gb|EAA04293.4| AGAP006824-PA [Anopheles gambiae str. PEST]	XP_308920	0	91	341.273	202	111	32.4676
CDS_6042_Trasncript_28347	720	AGAP009816-PA [Anopheles gambiae str. PEST] >gi|55236032|gb|EAA14158.3| AGAP009816-PA [Anopheles gambiae str. PEST]	XP_318923	0	96	419.083	239	111	27.4622
CDS_5795_Trasncript_27908	687	AGAP012113-PA [Anopheles gambiae str. PEST] >gi|55234544|gb|EAA00218.2| AGAP012113-PA [Anopheles gambiae str. PEST]	XP_320415	0	95	430.254	228	111	28.7813
CDS_3440_Trasncript_21807	975	AGAP003143-PA-like protein [Anopheles sinensis]	KFB43523	0	90	521.161	328	110	20.0971
CDS_5799_Trasncript_27920	552	AGAP005916-PA [Anopheles gambiae str. PEST] >gi|55238727|gb|EAA11931.2| AGAP005916-PA [Anopheles gambiae str. PEST]	XP_315947	0	99	377.481	183	109	35.1748
CDS_5384_Trasncript_27080	612	AGAP006518-PA [Anopheles gambiae str. PEST] >gi|157016292|gb|EAA11406.3| AGAP006518-PA [Anopheles gambiae str. PEST]	XP_316550	0	100	405.216	200	109	31.7263
CDS_6609_Trasncript_29422	1149	AGAP007003-PA [Anopheles gambiae str. PEST] >gi|157020481|gb|EAL41899.3| AGAP007003-PA [Anopheles gambiae str. PEST]	XP_565200	0	73	251.136	198	109	16.8986
CDS_7011_Trasncript_30101	636	AGAP008822-PA [Anopheles gambiae str. PEST] >gi|157016793|gb|EAA10152.4| AGAP008822-PA [Anopheles gambiae str. PEST]	XP_314956	0	99	425.246	211	109	30.5291
CDS_4707_Trasncript_25599	786	AGAP010768-PA-like protein [Anopheles sinensis]	KFB53869	0	79	300.442	262	109	24.7029
CDS_5857_Trasncript_28014	1335	AGAP011803-PA [Anopheles gambiae str. PEST] >gi|157013388|gb|EAA00401.4| AGAP011803-PA [Anopheles gambiae str. PEST]	XP_320712	0	90	726.087	449	109	14.5442
CDS_4783_Trasncript_25763	336	AGAP013220-PA [Anopheles gambiae str. PEST] >gi|333470436|gb|EGK97622.1| AGAP013220-PA [Anopheles gambiae str. PEST]	XP_003435791	0	97	80.4925	81	109	57.7872
CDS_6756_Trasncript_29673	420	AGAP013238-PA [Anopheles gambiae str. PEST] >gi|333469092|gb|EGK97175.1| AGAP013238-PA [Anopheles gambiae str. PEST]	XP_003436817	0	94	145.591	76	109	46.2297
CDS_7521_Trasncript_31022	633	Anopheles gambiae str. PEST AGAP012717-PA [Anopheles gambiae str. PEST] >gi|55246527|gb|EAA03438.2| AGAP012717-PA [Anopheles gambiae str. PEST]	XP_307637	0	98	391.349	211	109	30.6738
CDS_4147_Trasncript_24045	576	PREDICTED: protein argonaute-2-like [Nasonia vitripennis]	XP_003426319	0	98	383.645	186	109	33.7092
CDS_2743_Trasncript_18932	612	AGAP003199-PA [Anopheles gambiae str. PEST] >gi|116129149|gb|EAA08395.3| AGAP003199-PA [Anopheles gambiae str. PEST]	XP_312898	0	95	365.155	204	108	31.4352
CDS_4117_Trasncript_23893	588	AGAP003662-PA [Anopheles gambiae str. PEST] >gi|347970343|ref|XP_003436558.1| AGAP003662-PB [Anopheles gambiae str. PEST] >gi|116128773|gb|EAL40611.2| AGAP003662-PA [Anopheles gambiae str. PEST] >gi|333468889|gb|EGK97100.1| AGAP003662-PB [Anopheles gambiae str. PEST]	XP_562528	0	97	376.711	195	108	32.7183
CDS_3215_Trasncript_20952	1824	AGAP007911-PA [Anopheles gambiae str. PEST] >gi|157015136|gb|EAA12884.4| AGAP007911-PA [Anopheles gambiae str. PEST]	XP_317575	0	92	1025.39	607	108	10.5473
CDS_1495_Trasncript_11989	951	AGAP008041-PA [Anopheles gambiae str. PEST] >gi|116123216|gb|EAA12315.3| AGAP008041-PA [Anopheles gambiae str. PEST]	XP_317421	0	99	611.683	316	108	20.2296
CDS_3916_Trasncript_23330	564	AGAP008857-PA [Anopheles gambiae str. PEST] >gi|157013536|gb|EAA14791.4| AGAP008857-PA [Anopheles gambiae str. PEST]	XP_319600	0	97	368.622	187	108	34.1106
CDS_3905_Trasncript_23282	435	DEAD box ATP-dependent RNA helicase [Culex quinquefasciatus] >gi|167866996|gb|EDS30379.1| DEAD box ATP-dependent RNA helicase [Culex quinquefasciatus]	XP_001869798	0	100	302.368	144	108	44.2261
CDS_7380_Trasncript_30781	411	histone H3.3 AGAP001813-PA [Anopheles gambiae str. PEST]	NP_002098	0	100	273.863	136	108	46.8087
CDS_2198_Trasncript_16147	390	hypothetical protein ZHAS_00011434 [Anopheles sinensis]	KFB43703	0	71	145.976	131	108	49.3291
CDS_4787_Trasncript_25771	693	AGAP002107-PA [Anopheles gambiae str. PEST] >gi|157012356|gb|EAA01517.4| AGAP002107-PA [Anopheles gambiae str. PEST]	XP_320934	0	95	434.491	232	107	27.5039
CDS_3904_Trasncript_23277	1014	AGAP004736-PA [Anopheles gambiae str. PEST] >gi|157014585|gb|EAA13293.4| AGAP004736-PA [Anopheles gambiae str. PEST]	XP_318086	0	94	563.148	325	107	18.7971
CDS_4101_Trasncript_23850	891	AGAP006160-PA [Anopheles gambiae str. PEST] >gi|157016046|gb|EAA11445.4| AGAP006160-PA [Anopheles gambiae str. PEST]	XP_316218	0	86	416.387	292	107	21.392
CDS_4828_Trasncript_25871	723	AGAP006964-PA [Anopheles gambiae str. PEST] >gi|157020514|gb|EAA04416.4| AGAP006964-PA [Anopheles gambiae str. PEST]	XP_308793	0	88	355.14	208	107	26.3627
CDS_6006_Trasncript_28276	1365	AGAP009896-PA [Anopheles gambiae str. PEST] >gi|116118236|gb|EAA14378.3| AGAP009896-PA [Anopheles gambiae str. PEST]	XP_319018	0	98	824.698	453	107	13.9635
CDS_7225_Trasncript_30504	543	AGAP010278-PA [Anopheles gambiae str. PEST] >gi|116118563|gb|EAA14339.3| AGAP010278-PA [Anopheles gambiae str. PEST]	XP_319471	0	93	211.846	117	107	35.1017
CDS_7743_Trasncript_31510	435	cytoplasmic dynein light chain [Aedes aegypti] >gi|157129440|ref|XP_001655387.1| cytoplasmic dynein light chain [Aedes aegypti] >gi|108872207|gb|EAT36432.1| AAEL011478-PA [Aedes aegypti] >gi|108872208|gb|EAT36433.1| AAEL011478-PB [Aedes aegypti]	XP_001655386	0	100	196.052	90	107	43.8166
CDS_7619_Trasncript_31254	1059	env-like protein [Ceratitis capitata]	AAC28744	0	55	117.472	329	107	17.9983
CDS_3171_Trasncript_20789	543	adp-ribosylation factor, arf [Anopheles darlingi]	ETN61395	0	100	369.777	180	106	34.7737
CDS_6789_Trasncript_29737	456	AGAP000165-PA [Anopheles gambiae str. PEST] >gi|30908840|gb|AAP37003.1| microsomal glutathione transferase GSTMIC1 [Anopheles gambiae] >gi|55243654|gb|EAL41270.1| AGAP000165-PA [Anopheles gambiae str. PEST]	XP_566239	0	96	283.878	151	106	41.4081
CDS_7121_Trasncript_30288	708	AGAP000832-PA [Anopheles gambiae str. PEST] >gi|116126144|gb|EAA12044.3| AGAP000832-PA [Anopheles gambiae str. PEST]	XP_316798	0	98	436.417	235	106	26.6696
CDS_4653_Trasncript_25469	396	AGAP001311-PA [Anopheles gambiae str. PEST] >gi|333470389|gb|EDO63271.2| AGAP001311-PA [Anopheles gambiae str. PEST]	XP_001689366	0	99	254.603	126	106	47.6821
CDS_4383_Trasncript_24744	795	AGAP002218-PA [Anopheles gambiae str. PEST] >gi|116132807|gb|EAA03797.3| AGAP002218-PA [Anopheles gambiae str. PEST]	XP_307966	0	94	419.083	258	106	23.7511
CDS_5375_Trasncript_27060	315	AGAP002981-PA [Anopheles gambiae str. PEST] >gi|157017829|gb|EAA07588.3| AGAP002981-PA [Anopheles gambiae str. PEST]	XP_311912	0	98	198.364	101	106	59.9432
CDS_6229_Trasncript_28728	411	AGAP003338-PA [Anopheles gambiae str. PEST] >gi|55240364|gb|EAA09650.2| AGAP003338-PA [Anopheles gambiae str. PEST]	XP_314234	0	99	272.707	136	106	45.9418
CDS_6296_Trasncript_28863	498	AGAP004533-PA [Anopheles gambiae str. PEST] >gi|333469165|gb|EAA09183.5| AGAP004533-PA [Anopheles gambiae str. PEST]	XP_313835	0	98	328.176	160	106	37.9159
CDS_5660_Trasncript_27633	975	AGAP004563-PA [Anopheles gambiae str. PEST] >gi|116128616|gb|EAA09164.3| AGAP004563-PA [Anopheles gambiae str. PEST]	XP_313865	0	94	567.77	317	106	19.3663
CDS_4950_Trasncript_26156	504	AGAP006895-PA [Anopheles gambiae str. PEST] >gi|157020581|gb|EAA03966.3| AGAP006895-PA [Anopheles gambiae str. PEST]	XP_308859	0	92	293.123	167	106	37.4645
CDS_4272_Trasncript_24407	537	AGAP010460-PA [Anopheles gambiae str. PEST] >gi|55242692|gb|EAA07212.2| AGAP010460-PA [Anopheles gambiae str. PEST]	XP_311488	0	98	348.977	178	106	35.1622
CDS_2360_Trasncript_17057	915	AGAP001788-PA [Anopheles gambiae str. PEST] >gi|333469994|gb|EAA01178.5| AGAP001788-PA [Anopheles gambiae str. PEST]	XP_321280	0	84	349.362	307	105	20.4415
CDS_5810_Trasncript_27938	1521	AGAP002171-PA [Anopheles gambiae str. PEST] >gi|333466357|gb|EAA03754.5| AGAP002171-PA [Anopheles gambiae str. PEST]	XP_308017	0	97	804.283	439	105	12.2971
CDS_4586_Trasncript_25300	1683	AGAP002396-PA [Anopheles gambiae str. PEST] >gi|157018183|gb|EAA08102.4| AGAP002396-PA [Anopheles gambiae str. PEST]	XP_312559	0	99	1009.59	560	105	11.1135
CDS_5671_Trasncript_27648	450	AGAP002940-PA [Anopheles gambiae str. PEST] >gi|333467788|gb|EAA44856.4| AGAP002940-PA [Anopheles gambiae str. PEST]	XP_311964	0	94	260.766	149	105	41.5644
CDS_7320_Trasncript_30681	876	hypothetical protein AND_007040 [Anopheles darlingi]	ETN61311	0	95	551.592	287	105	21.3516
CDS_7148_Trasncript_30351	480	AGAP002113-PB [Anopheles gambiae str. PEST] >gi|118793562|ref|XP_320925.3| AGAP002113-PC [Anopheles gambiae str. PEST] >gi|116115868|gb|EAU75570.1| AGAP002113-PB [Anopheles gambiae str. PEST] >gi|116115869|gb|EAA01530.3| AGAP002113-PC [Anopheles gambiae str. PEST]	XP_001238796	0	87	177.563	116	104	38.5955
CDS_5258_Trasncript_26796	840	AGAP005615-PA [Anopheles gambiae str. PEST] >gi|116126469|gb|EAA11722.3| AGAP005615-PA [Anopheles gambiae str. PEST]	XP_315624	0	97	523.472	279	104	22.0546
CDS_6860_Trasncript_29860	501	AGAP007146-PA [Anopheles gambiae str. PEST] >gi|158286193|ref|XP_001688045.1| AGAP007146-PB [Anopheles gambiae str. PEST] >gi|116132360|gb|EAA04250.3| AGAP007146-PA [Anopheles gambiae str. PEST] >gi|157020351|gb|EDO64694.1| AGAP007146-PB [Anopheles gambiae str. PEST]	XP_308614	0	89	257.299	169	104	36.9777
CDS_6977_Trasncript_30037	888	AGAP009473-PA [Anopheles gambiae str. PEST] >gi|116131133|gb|EAU77407.1| AGAP009473-PA [Anopheles gambiae str. PEST]	XP_001230739	0	89	392.504	270	104	20.8624
CDS_6847_Trasncript_29835	1053	AGAP012261-PA [Anopheles gambiae str. PEST] >gi|55234400|gb|EAA00282.3| AGAP012261-PA [Anopheles gambiae str. PEST]	XP_320278	0	98	696.427	350	104	17.5934
CDS_4948_Trasncript_26151	750	Inositol 1,4,5-triphosphate kinase 1 [Anopheles darlingi]	ETN60380	0	87	428.328	255	104	24.7011
CDS_4663_Trasncript_25491	1281	AGAP004089-PA [Anopheles gambiae str. PEST] >gi|347971215|ref|XP_003436708.1| AGAP004089-PB [Anopheles gambiae str. PEST] >gi|333466640|gb|EAA05347.5| AGAP004089-PA [Anopheles gambiae str. PEST] >gi|333466641|gb|EGK96322.1| AGAP004089-PB [Anopheles gambiae str. PEST]	XP_309640	0	84	604.749	422	103	14.3229
CDS_6158_Trasncript_28582	1086	AGAP004737-PA [Anopheles gambiae str. PEST] >gi|157014584|gb|EAA13232.4| AGAP004737-PA [Anopheles gambiae str. PEST]	XP_318085	0	96	703.36	361	103	16.8947
CDS_7527_Trasncript_31030	327	AGAP004757-PB [Anopheles gambiae str. PEST] >gi|347965129|ref|XP_003435718.1| AGAP013546-PA [Anopheles gambiae str. PEST] >gi|333469504|gb|EGK97315.1| AGAP013546-PA [Anopheles gambiae str. PEST]	XP_001689091	0	87	149.828	108	103	56.1092
CDS_2771_Trasncript_19069	711	AGAP005148-PA [Anopheles gambiae str. PEST] >gi|157017095|gb|EDO64090.1| AGAP005148-PA [Anopheles gambiae str. PEST]	XP_001688507	0	95	388.267	204	103	25.8055
CDS_7417_Trasncript_30841	900	AGAP009642-PA [Anopheles gambiae str. PEST] >gi|157013915|gb|EAA13889.4| AGAP009642-PA [Anopheles gambiae str. PEST]	XP_318676	0	99	493.426	291	103	20.3863
CDS_5788_Trasncript_27893	594	AGAP011470-PA [Anopheles gambiae str. PEST] >gi|116122738|gb|EAA13083.3| AGAP011470-PA [Anopheles gambiae str. PEST]	XP_317836	0	99	411.379	197	103	30.8884
CDS_6636_Trasncript_29476	594	AGAP012030-PC [Anopheles gambiae str. PEST] >gi|158300626|ref|XP_001689265.1| AGAP012030-PB [Anopheles gambiae str. PEST] >gi|158300628|ref|XP_001689266.1| AGAP012030-PA [Anopheles gambiae str. PEST] >gi|55234635|gb|EAL38786.1| AGAP012030-PC [Anopheles gambiae str. PEST] >gi|157013251|gb|EDO63331.1| AGAP012030-PB [Anopheles gambiae str. PEST] >gi|157013252|gb|EDO63332.1| AGAP012030-PA [Anopheles …	XP_552180	0	90	307.76	198	103	30.8884
CDS_3521_Trasncript_22008	1446	N-acetyl galactosaminyl transferase [Anopheles darlingi]	ETN65656	0	83	719.924	481	103	12.6886
CDS_5573_Trasncript_27477	591	AGAP003177-PA [Anopheles gambiae str. PEST] >gi|157017737|gb|EAA08332.5| AGAP003177-PA [Anopheles gambiae str. PEST]	XP_312872	0	82	229.18	158	102	30.7438
CDS_5533_Trasncript_27402	645	AGAP004481-PA [Anopheles gambiae str. PEST] >gi|333469121|gb|EDO64142.2| AGAP004481-PA [Anopheles gambiae str. PEST]	XP_001688460	0	96	295.434	209	102	28.1699
CDS_6850_Trasncript_29841	624	phopsphatidylinositol 3-kinase [Anopheles darlingi]	ETN62689	0	95	357.836	202	102	29.1179
CDS_3798_Trasncript_22914	1248	AGAP002796-PA [Anopheles gambiae str. PEST] >gi|333467941|gb|EAA07723.4| AGAP002796-PA [Anopheles gambiae str. PEST]	XP_312118	0	93	761.525	415	101	14.4162
CDS_2753_Trasncript_18990	732	AGAP002901-PA [Anopheles gambiae str. PEST] >gi|157017878|gb|EAA08030.4| AGAP002901-PA [Anopheles gambiae str. PEST]	XP_312002	0	99	460.299	243	101	24.5785
CDS_5891_Trasncript_28068	492	AGAP003919-PA [Anopheles gambiae str. PEST] >gi|157014395|gb|EAA13645.4| AGAP003919-PA [Anopheles gambiae str. PEST]	XP_318370	0	97	324.324	163	101	36.5679
CDS_3938_Trasncript_23396	708	AGAP004425-PA [Anopheles gambiae str. PEST] >gi|116128489|gb|EAA09265.3| AGAP004425-PA [Anopheles gambiae str. PEST]	XP_313708	0	99	477.248	235	101	25.4116
CDS_5396_Trasncript_27094	960	AGAP005532-PA [Anopheles gambiae str. PEST] >gi|162416309|sp|Q7Q732.3|DHRS7_ANOGA RecName: Full=Dehydrogenase/reductase SDR family protein 7-like [Anopheles gambiae] >gi|157015514|gb|EAA11852.3| AGAP005532-PA [Anopheles gambiae str. PEST]	XP_315532	0	94	542.732	316	101	18.7411
CDS_5032_Trasncript_26323	798	AGAP010939-PA [Anopheles gambiae str. PEST] >gi|157019391|gb|EAA05542.4| AGAP010939-PA [Anopheles gambiae str. PEST]	XP_309756	0	100	551.206	265	101	22.5457
CDS_5884_Trasncript_28058	615	AGAP011442-PA [Anopheles gambiae str. PEST] >gi|157014688|gb|EAA13032.5| AGAP011442-PA [Anopheles gambiae str. PEST]	XP_317861	0	97	391.734	198	101	29.2544
CDS_3622_Trasncript_22317	981	Anopheles gambiae str. PEST AGAP012690-PA [Anopheles gambiae str. PEST] >gi|158299228|ref|XP_319353.4| AGAP010176-PA [Anopheles gambiae str. PEST] >gi|157014264|gb|EAA13857.4| AGAP010176-PA [Anopheles gambiae str. PEST] >gi|157020941|gb|EAA03455.4| AGAP012690-PA [Anopheles gambiae str. PEST]	XP_307660	0	82	463.766	326	101	18.3399
CDS_7962_Trasncript_31969	996	H(+)-ATPase B subunit [Spodoptera littoralis]	AAN87887	0	99	500.36	244	101	18.0637
CDS_6635_Trasncript_29475	510	ubiquitin-conjugating enzyme E2 l [Anopheles darlingi]	ETN61834	0	100	313.153	153	101	35.2773
CDS_7572_Trasncript_31147	501	AGAP000297-PA [Anopheles gambiae str. PEST] >gi|55243516|gb|EAA06508.2| AGAP000297-PA [Anopheles gambiae str. PEST]	XP_310826	0	98	290.041	166	100	35.5555
CDS_1748_Trasncript_13648	852	AGAP001818-PA [Anopheles gambiae str. PEST] >gi|157012533|gb|EAA01137.4| AGAP001818-PA [Anopheles gambiae str. PEST]	XP_321237	0	94	409.453	250	100	20.9076
CDS_1281_Trasncript_10310	1068	AGAP007705-PA [Anopheles gambiae str. PEST] >gi|157019863|gb|EAA04205.3| AGAP007705-PA [Anopheles gambiae str. PEST]	XP_308171	0	80	411.764	291	100	16.6791
CDS_5236_Trasncript_26764	1059	AGAP008286-PA [Anopheles gambiae str. PEST] >gi|157014906|gb|EDO63571.1| AGAP008286-PA [Anopheles gambiae str. PEST]	XP_001689008	0	94	655.596	347	100	16.8209
CDS_5187_Trasncript_26647	759	AGAP011353-PA [Anopheles gambiae str. PEST] >gi|55244608|gb|EAA05178.2| AGAP011353-PA [Anopheles gambiae str. PEST]	XP_309297	0	93	464.537	252	100	23.4694
CDS_7207_Trasncript_30461	429	clathrin coat assembly protein ap17 [Aedes aegypti] >gi|157104911|ref|XP_001648628.1| clathrin coat assembly protein ap17 [Aedes aegypti] >gi|158301732|ref|XP_321389.2| AGAP001703-PA [Anopheles gambiae str. PEST] >gi|170047224|ref|XP_001851131.1| clathrin coat assembly protein AP17 [Culex quinquefasciatus] >gi|498997261|ref|XP_004533559.1| PREDICTED: AP-2 complex subunit sigma-like [Ceratitis cap…	XP_001648627	0	100	289.271	142	100	41.5228
CDS_5975_Trasncript_28208	405	hypothetical protein AND_005335 [Anopheles darlingi]	ETN62964	0	99	234.958	134	100	43.9834
CDS_2563_Trasncript_18012	474	hypothetical protein ZHAS_00007457 [Anopheles sinensis]	KFB39762	0	97	262.307	134	100	37.5808
CDS_4193_Trasncript_24161	1140	hypothetical protein ZHAS_00017750 [Anopheles sinensis]	KFB49543	0	82	532.717	358	100	15.6257
CDS_5565_Trasncript_27460	726	AGAP000120-PA [Anopheles gambiae str. PEST] >gi|55243706|gb|EAA06370.2| AGAP000120-PA [Anopheles gambiae str. PEST]	XP_311025	0	92	385.571	241	99	24.2909
CDS_4318_Trasncript_24545	900	AGAP004625-PA [Anopheles gambiae str. PEST] >gi|347972307|ref|XP_003436876.1| AGAP004625-PB [Anopheles gambiae str. PEST] >gi|333469312|gb|EAL40169.4| AGAP004625-PA [Anopheles gambiae str. PEST] >gi|333469313|gb|EGK97247.1| AGAP004625-PB [Anopheles gambiae str. PEST]	XP_557457	0	84	347.436	300	99	19.5946
CDS_5448_Trasncript_27194	432	AGAP007238-PA-like protein [Anopheles sinensis]	KFB40367	0	98	281.952	143	99	40.8221
CDS_5060_Trasncript_26368	468	AGAP007650-PA [Anopheles gambiae str. PEST] >gi|157019909|gb|EDO64517.1| AGAP007650-PA [Anopheles gambiae str. PEST]	XP_001687868	0	93	275.404	158	99	37.682
CDS_5253_Trasncript_26783	510	AGAP008099-PA [Anopheles gambiae str. PEST] >gi|290463434|sp|Q7PND3.3|UFC1_ANOGA RecName: Full=Ubiquitin-fold modifier-conjugating enzyme 1; AltName: Full=Ufm1-conjugating enzyme 1 [Anopheles gambiae] >gi|116123177|gb|EAA12363.4| AGAP008099-PA [Anopheles gambiae str. PEST]	XP_317357	0	100	344.354	167	99	34.5788
CDS_7485_Trasncript_30962	990	AGAP009569-PA [Anopheles gambiae str. PEST] >gi|30174459|gb|EAA43454.1| AGAP009569-PA [Anopheles gambiae str. PEST]	XP_318581	0	89	499.59	337	99	17.8133
CDS_3416_Trasncript_21697	1767	AGAP010275-PA [Anopheles gambiae str. PEST] >gi|157014330|gb|EAA14220.4| AGAP010275-PA [Anopheles gambiae str. PEST]	XP_319467	0	90	983.015	596	99	9.98029
CDS_2099_Trasncript_15639	1062	AGAP011898-PA [Anopheles gambiae str. PEST] >gi|157013333|gb|EAA00701.4| AGAP011898-PA [Anopheles gambiae str. PEST]	XP_320628	0	82	451.055	304	99	16.6056
CDS_5562_Trasncript_27455	522	n-acetyltransferase [Anopheles darlingi]	ETN58404	0	98	355.525	173	99	33.7838
CDS_4904_Trasncript_26039	372	AGAP000425-PA [Anopheles gambiae str. PEST] >gi|157018766|gb|EAA06587.4| AGAP000425-PA [Anopheles gambiae str. PEST]	XP_310674	0	88	130.568	126	98	46.9275
CDS_6419_Trasncript_29100	894	AGAP001152-PA [Anopheles gambiae str. PEST] >gi|157012963|gb|EAA01032.3| AGAP001152-PA [Anopheles gambiae str. PEST]	XP_322008	0	97	565.459	297	98	19.5269
CDS_5061_Trasncript_26369	738	AGAP001380-PA [Anopheles gambiae str. PEST] >gi|333470354|gb|EAA01111.5| AGAP001380-PA [Anopheles gambiae str. PEST]	XP_321758	0	100	464.151	245	98	23.6545
CDS_6011_Trasncript_28287	831	AGAP001629-PA [Anopheles gambiae str. PEST] >gi|333470135|gb|EAA00925.5| AGAP001629-PA [Anopheles gambiae str. PEST]	XP_321468	0	97	513.457	274	98	21.0073
CDS_4260_Trasncript_24370	645	AGAP004110-PA [Anopheles gambiae str. PEST] >gi|333468591|gb|EAA08560.4| AGAP004110-PA [Anopheles gambiae str. PEST]	XP_312989	0	92	194.897	140	98	27.0652
CDS_5534_Trasncript_27403	1080	AGAP004480-PA [Anopheles gambiae str. PEST] >gi|333469120|gb|EAL40548.4| AGAP004480-PA [Anopheles gambiae str. PEST]	XP_562238	0	84	498.819	361	98	16.1639
CDS_5399_Trasncript_27101	555	AGAP007507-PA [Anopheles gambiae str. PEST] >gi|157020047|gb|EDO64559.1| AGAP007507-PA [Anopheles gambiae str. PEST]	XP_001687910	0	93	278.1	170	98	31.4541
CDS_5809_Trasncript_27936	660	AGAP007773-PA [Anopheles gambiae str. PEST] >gi|55237947|gb|EAA12822.3| AGAP007773-PA [Anopheles gambiae str. PEST]	XP_317742	0	73	239.58	215	98	26.45
CDS_6462_Trasncript_29187	1488	AGAP009546-PA [Anopheles gambiae str. PEST] >gi|157019169|gb|EAA05924.4| AGAP009546-PA [Anopheles gambiae str. PEST]	XP_310144	0	89	801.586	500	98	11.7319
CDS_5846_Trasncript_27996	483	hypothetical protein AND_007954 [Anopheles darlingi]	ETN60439	0	88	261.922	160	98	36.1429
CDS_2998_Trasncript_20046	1191	hypothetical protein ZHAS_00005066 [Anopheles sinensis]	KFB37752	0	67	326.635	359	98	14.6575
CDS_3738_Trasncript_22738	738	PREDICTED: casein kinase II subunit beta isoform X1 [Bactrocera cucurbitae]	XP_011181707	0	93	416.001	229	98	23.6545
CDS_6235_Trasncript_28749	1125	RecName: Full=Retrovirus-related Gag polyprotein from transposon HMS-Beagle [Drosophila melanogaster] >gi|14039786|gb|AAK53387.1|AF365402_2 gag [Drosophila melanogaster]	Q967S7	0	49	88.9669	218	98	15.5174
CDS_3615_Trasncript_22293	648	ribonuclease P, 29kD-subunit [Anopheles darlingi]	ETN61671	0	84	214.542	149	98	26.9399
CDS_6641_Trasncript_29484	1005	AGAP002064-PA [Anopheles gambiae str. PEST] >gi|333469757|gb|EAA01452.3| AGAP002064-PA [Anopheles gambiae str. PEST]	XP_320983	0	77	440.654	328	97	17.1929
CDS_4445_Trasncript_24928	570	AGAP002455-PA [Anopheles gambiae str. PEST] >gi|116129723|gb|EAA08138.2| AGAP002455-PA [Anopheles gambiae str. PEST]	XP_312490	0	89	324.324	184	97	30.3139
CDS_5395_Trasncript_27092	825	AGAP006570-PA [Anopheles gambiae str. PEST] >gi|157016336|gb|EAA11769.5| AGAP006570-PA [Anopheles gambiae str. PEST]	XP_316595	0	97	539.265	274	97	20.9441
CDS_6377_Trasncript_29017	489	AGAP008719-PA [Anopheles gambiae str. PEST] >gi|55239915|gb|EAA10209.2| AGAP008719-PA [Anopheles gambiae str. PEST]	XP_314827	0	100	293.508	162	97	35.3352
CDS_2812_Trasncript_19226	933	AGAP009161-PA-like protein [Anopheles sinensis]	KFB39292	0	94	532.332	310	97	18.5197
CDS_161_Trasncript_1525	1146	AGAP010622-PA-like protein [Anopheles sinensis]	KFB51152	0	90	653.284	388	97	15.0776
CDS_5743_Trasncript_27799	507	AGAP012136-PA [Anopheles gambiae str. PEST] >gi|116116959|gb|EAA00469.3| AGAP012136-PA [Anopheles gambiae str. PEST]	XP_320391	0	99	325.865	168	97	34.0807
CDS_3739_Trasncript_22739	1194	hypothetical protein AND_008730 [Anopheles darlingi]	ETN59669	0	82	607.831	426	97	14.4714
CDS_4724_Trasncript_25636	612	AGAP001207-PA [Anopheles gambiae str. PEST] >gi|333470486|gb|EAA01691.5| AGAP001207-PA [Anopheles gambiae str. PEST]	XP_321950	0	97	363.229	203	96	27.9424
CDS_3086_Trasncript_20405	1044	AGAP001396-PA [Anopheles gambiae str. PEST] >gi|333470340|gb|EAA01450.4| AGAP001396-PA [Anopheles gambiae str. PEST]	XP_321739	0	98	665.226	346	96	16.38
CDS_7055_Trasncript_30183	1011	AGAP001501-PA [Anopheles gambiae str. PEST] >gi|333470234|gb|EAA01708.4| AGAP001501-PA [Anopheles gambiae str. PEST]	XP_321620	0	94	586.645	311	96	16.9147
CDS_3287_Trasncript_21179	1056	AGAP001589-PA [Anopheles gambiae str. PEST] >gi|74799227|sp|Q7PKS9.1|MTNA_ANOGA RecName: Full=Methylthioribose-1-phosphate isomerase; Short=M1Pi; Short=MTR-1-P isomerase; AltName: Full=S-methyl-5-thioribose-1-phosphate isomerase; AltName: Full=Translation initiation factor eIF-2B subunit alpha/beta/delta-like protein [Anopheles gambiae] >gi|30173764|gb|EAA43149.1| AGAP001589-PA [Anopheles gambiae…	XP_321518	0	95	643.654	351	96	16.1939
CDS_5510_Trasncript_27345	753	AGAP005654-PA [Anopheles gambiae str. PEST] >gi|157015615|gb|EAA11755.3| AGAP005654-PA [Anopheles gambiae str. PEST]	XP_315673	0	97	404.06	234	96	22.7102
CDS_5476_Trasncript_27254	384	AGAP006946-PA [Anopheles gambiae str. PEST] >gi|116132513|gb|EAA04281.3| AGAP006946-PA [Anopheles gambiae str. PEST]	XP_308810	0	96	239.58	125	96	44.5332
CDS_4055_Trasncript_23747	1236	AGAP008621-PA-like protein [Anopheles sinensis]	KFB49116	0	90	671.003	412	96	13.8356
CDS_2245_Trasncript_16404	939	AGAP011946-PA [Anopheles gambiae str. PEST] >gi|21287938|gb|EAA00259.1| AGAP011946-PA [Anopheles gambiae str. PEST]	XP_320585	0	97	566.614	285	96	18.2117
CDS_5540_Trasncript_27411	969	hypothetical protein ZHAS_00000283 [Anopheles sinensis]	KFB34818	0	62	251.906	334	96	17.6478
CDS_2948_Trasncript_19856	1245	AGAP005198-PA [Anopheles gambiae str. PEST] >gi|157017135|gb|EAA09488.3| AGAP005198-PA [Anopheles gambiae str. PEST]	XP_314099	0	86	635.565	418	95	13.5925
CDS_4792_Trasncript_25793	657	AGAP007872-PA [Anopheles gambiae str. PEST] >gi|157015169|gb|EAA43950.3| AGAP007872-PA [Anopheles gambiae str. PEST]	XP_317620	0	100	458.759	218	95	25.7574
CDS_4014_Trasncript_23610	825	AGAP009997-PA [Anopheles gambiae str. PEST] >gi|116118319|gb|EAA13899.3| AGAP009997-PA [Anopheles gambiae str. PEST]	XP_319140	0	99	533.487	261	95	20.5123
CDS_3681_Trasncript_22515	690	AGAP010213-PA [Anopheles gambiae str. PEST] >gi|157014291|gb|EAA14527.4| AGAP010213-PA [Anopheles gambiae str. PEST]	XP_319397	0	90	328.176	221	95	24.5256
CDS_4920_Trasncript_26096	1158	AGAP010268-PA [Anopheles gambiae str. PEST] >gi|157014324|gb|EAA14213.4| AGAP010268-PA [Anopheles gambiae str. PEST]	XP_319459	0	92	546.969	303	95	14.6137
CDS_5410_Trasncript_27120	1380	AGAP011309-PA [Anopheles gambiae str. PEST] >gi|157019568|gb|EAA05176.5| AGAP011309-PA [Anopheles gambiae str. PEST]	XP_309340	0	87	643.654	462	95	12.2628
CDS_5668_Trasncript_27645	1020	hypothetical protein ZHAS_00013618 [Anopheles sinensis]	KFB45626	0	88	534.643	339	95	16.5908
CDS_5878_Trasncript_28048	582	AGAP000935-PA [Anopheles gambiae str. PEST] >gi|333466476|gb|EAA04978.5| AGAP000935-PA [Anopheles gambiae str. PEST]	XP_309120	0	100	406.757	188	94	28.7706
CDS_4685_Trasncript_25551	639	AGAP001394-PA [Anopheles gambiae str. PEST] >gi|157012799|gb|EAA01106.5| AGAP001394-PA [Anopheles gambiae str. PEST]	XP_321742	0	96	410.223	213	94	26.2042
CDS_6363_Trasncript_28983	477	AGAP002477-PA [Anopheles gambiae str. PEST] >gi|116129707|gb|EAA07674.3| AGAP002477-PA [Anopheles gambiae str. PEST]	XP_312461	0	95	265.388	133	94	35.1038
CDS_7367_Trasncript_30761	354	AGAP003154-PA [Anopheles gambiae str. PEST] >gi|333468494|gb|EAA08308.5| AGAP003154-PA [Anopheles gambiae str. PEST]	XP_312844	0	100	240.35	117	94	47.3008
CDS_2208_Trasncript_16215	1491	AGAP004509-PA [Anopheles gambiae str. PEST] >gi|347972043|ref|XP_003436831.1| AGAP004509-PB [Anopheles gambiae str. PEST] >gi|157017362|gb|EAA09240.4| AGAP004509-PA [Anopheles gambiae str. PEST] >gi|333469145|gb|EGK97189.1| AGAP004509-PB [Anopheles gambiae str. PEST]	XP_313808	0	94	836.254	443	94	11.2304
CDS_5605_Trasncript_27536	459	AGAP007050-PA [Anopheles gambiae str. PEST] >gi|55245807|gb|EAA03933.2| AGAP007050-PA [Anopheles gambiae str. PEST]	XP_308713	0	98	247.284	146	94	36.4804
CDS_1826_Trasncript_14120	948	AGAP007918-PA-like protein [Anopheles sinensis]	KFB39739	0	94	582.408	308	94	17.663
CDS_982_Trasncript_8014	1260	AGAP010419-PA [Anopheles gambiae str. PEST] >gi|157018383|gb|EAA07234.4| AGAP010419-PA [Anopheles gambiae str. PEST]	XP_311529	0	86	625.55	419	94	13.2893
CDS_6561_Trasncript_29353	828	hypothetical protein TcasGA2_TC001813 [Tribolium castaneum]	EFA13172	0	60	159.844	252	94	20.2228
CDS_3563_Trasncript_22133	879	AGAP000950-PA [Anopheles gambiae str. PEST] >gi|333466493|gb|EAA04926.5| AGAP000950-PA [Anopheles gambiae str. PEST]	XP_309139	0	95	471.47	242	93	18.8468
CDS_5211_Trasncript_26704	786	AGAP001746-PA [Anopheles gambiae str. PEST] >gi|333470039|gb|EAA01255.5| AGAP001746-PA [Anopheles gambiae str. PEST]	XP_321339	0	99	537.724	261	93	21.0768
CDS_6429_Trasncript_29114	801	AGAP004483-PA [Anopheles gambiae str. PEST] >gi|333469122|gb|EAA09211.6| AGAP004483-PA [Anopheles gambiae str. PEST]	XP_313781	0	89	256.529	265	93	20.6821
CDS_5749_Trasncript_27816	984	AGAP005186-PA [Anopheles gambiae str. PEST] >gi|157017127|gb|EAL40485.3| AGAP005186-PA [Anopheles gambiae str. PEST]	XP_558582	0	89	470.315	316	93	16.8357
CDS_5537_Trasncript_27407	1029	AGAP005220-PA [Anopheles gambiae str. PEST] >gi|226711467|sp|Q7Q9I4.3|CTU1_ANOGA RecName: Full=Cytoplasmic tRNA 2-thiolation protein 1; AltName: Full=Cytoplasmic tRNA adenylyltransferase 1 [Anopheles gambiae] >gi|116128341|gb|EAA09344.3| AGAP005220-PA [Anopheles gambiae str. PEST]	XP_314122	0	97	689.493	342	93	16.0995
CDS_3088_Trasncript_20408	969	AGAP007119-PA [Anopheles gambiae str. PEST] >gi|157020375|gb|EAA04211.4| AGAP007119-PA [Anopheles gambiae str. PEST]	XP_308642	0	98	618.616	322	93	17.0964
CDS_5407_Trasncript_27117	696	AGAP009614-PA [Anopheles gambiae str. PEST] >gi|116117986|gb|EAA14454.3| AGAP009614-PA [Anopheles gambiae str. PEST]	XP_318644	0	86	339.347	233	93	23.8022
CDS_3142_Trasncript_20645	1041	AGAP010420-PA [Anopheles gambiae str. PEST] >gi|157018382|gb|EAA07254.5| AGAP010420-PA [Anopheles gambiae str. PEST]	XP_311528	0	96	672.159	341	93	15.9139
CDS_5227_Trasncript_26751	795	AGAP011322-PA [Anopheles gambiae str. PEST] >gi|157019559|gb|EAA05197.5| AGAP011322-PA [Anopheles gambiae str. PEST]	XP_309330	0	96	513.842	264	93	20.8382
CDS_6742_Trasncript_29656	624	chitin synthase [Anopheles gambiae]	AAL23627	0	88	298.13	207	93	26.5487
CDS_4654_Trasncript_25473	930	hypothetical protein TcasGA2_TC005208 [Tribolium castaneum]	EFA13639	0	61	228.794	289	93	17.8133
CDS_5670_Trasncript_27647	675	hypothetical protein ZHAS_00015128 [Anopheles sinensis]	KFB47084	0	90	366.696	223	93	24.5428
CDS_3957_Trasncript_23458	771	AGAP001656-PA [Anopheles gambiae str. PEST] >gi|333470109|gb|EAA01632.5| AGAP001656-PA [Anopheles gambiae str. PEST]	XP_321439	0	91	397.897	256	92	21.2558
CDS_1779_Trasncript_13872	1434	AGAP002221-PA [Anopheles gambiae str. PEST] >gi|333466305|gb|EAA03804.5| AGAP002221-PA [Anopheles gambiae str. PEST]	XP_307962	0	97	941.799	477	92	11.4283
CDS_10246_Trasncript_61780	1341	AGAP002603-PA [Anopheles gambiae str. PEST] >gi|157018055|gb|EAA08085.4| AGAP002603-PA [Anopheles gambiae str. PEST]	XP_312333	0	97	843.573	440	92	12.2209
CDS_6019_Trasncript_28299	378	AGAP007213-PA-like protein [Anopheles sinensis]	KFB48713	0	98	249.21	125	92	43.3551
CDS_3964_Trasncript_23475	429	AGAP009134-PA [Anopheles gambiae str. PEST] >gi|157013730|gb|EAA15151.4| AGAP009134-PA [Anopheles gambiae str. PEST]	XP_319892	0	96	229.95	119	92	38.201
CDS_1870_Trasncript_14367	924	AGAP009811-PA [Anopheles gambiae str. PEST] >gi|157014038|gb|EAA14226.4| AGAP009811-PA [Anopheles gambiae str. PEST]	XP_318917	0	87	459.914	315	92	17.7362
CDS_6894_Trasncript_29912	555	AGAP012304-PA [Anopheles gambiae str. PEST] >gi|116116820|gb|EAA00381.4| AGAP012304-PA [Anopheles gambiae str. PEST]	XP_320237	0	100	370.163	184	92	29.5283
CDS_3813_Trasncript_22954	873	AGAP000627-PA [Anopheles gambiae str. PEST] >gi|158288591|ref|XP_310451.4| AGAP000627-PC [Anopheles gambiae str. PEST] >gi|158288593|ref|XP_001238805.2| AGAP000627-PB [Anopheles gambiae str. PEST] >gi|157018640|gb|EAA06540.4| AGAP000627-PA [Anopheles gambiae str. PEST] >gi|157018641|gb|EAA45058.4| AGAP000627-PC [Anopheles gambiae str. PEST] >gi|157018642|gb|EAU77227.2| AGAP000627-PB [Anopheles ga…	XP_310450	0	99	566.614	284	91	18.5683
CDS_3976_Trasncript_23517	741	AGAP002405-PA [Anopheles gambiae str. PEST] >gi|333468297|gb|EAA08050.5| AGAP002405-PA [Anopheles gambiae str. PEST]	XP_312547	0	87	376.326	248	91	21.876
CDS_5829_Trasncript_27979	528	AGAP002609-PA [Anopheles gambiae str. PEST] >gi|347968182|ref|XP_003436174.1| AGAP002609-PB [Anopheles gambiae str. PEST] >gi|157018050|gb|EAA07645.4| AGAP002609-PA [Anopheles gambiae str. PEST] >gi|333468125|gb|EGK96839.1| AGAP002609-PB [Anopheles gambiae str. PEST]	XP_312325	0	88	294.664	176	91	30.7009
CDS_6509_Trasncript_29257	639	AGAP005360-PB [Anopheles gambiae str. PEST] >gi|158294049|ref|XP_001688648.1| AGAP005360-PA [Anopheles gambiae str. PEST] >gi|116126264|gb|EAA11818.3| AGAP005360-PB [Anopheles gambiae str. PEST] >gi|157015384|gb|EDO63654.1| AGAP005360-PA [Anopheles gambiae str. PEST]	XP_315370	0	97	353.599	212	91	25.3679
CDS_6805_Trasncript_29759	837	AGAP006379-PA [Anopheles gambiae str. PEST] >gi|157016198|gb|EAL40064.3| AGAP006379-PA [Anopheles gambiae str. PEST]	XP_557048	0	97	543.502	272	91	19.3669
CDS_5938_Trasncript_28137	357	AGAP012272-PA [Anopheles gambiae str. PEST] >gi|55234387|gb|EAA00304.2| AGAP012272-PA [Anopheles gambiae str. PEST]	XP_320267	0	95	163.31	119	91	45.4064
CDS_2985_Trasncript_20005	786	AGAP001140-PA [Anopheles gambiae str. PEST] >gi|333470539|gb|EAA01427.6| AGAP001140-PA [Anopheles gambiae str. PEST]	XP_322022	0	68	89.7373	111	90	20.3969
CDS_4163_Trasncript_24078	1188	AGAP002059-PA [Anopheles gambiae str. PEST] >gi|347967097|ref|XP_001238409.2| AGAP002059-PB [Anopheles gambiae str. PEST] >gi|333469759|gb|EAA43048.4| AGAP002059-PA [Anopheles gambiae str. PEST] >gi|333469760|gb|EAU75578.2| AGAP002059-PB [Anopheles gambiae str. PEST]	XP_320988	0	78	476.093	390	90	13.4949
CDS_6416_Trasncript_29096	339	AGAP002777-PA-like protein [Anopheles sinensis]	KFB44642	0	100	172.17	81	90	47.2919
CDS_4844_Trasncript_25908	513	AGAP003275-PA [Anopheles gambiae str. PEST] >gi|333466213|gb|EAL42059.4| AGAP003275-PA [Anopheles gambiae str. PEST]	XP_560491	0	80	225.328	165	90	31.2514
CDS_3476_Trasncript_21901	597	AGAP004478-PA [Anopheles gambiae str. PEST] >gi|333469118|gb|EAA09130.6| AGAP004478-PA [Anopheles gambiae str. PEST]	XP_313777	0	92	332.798	198	90	26.8542
CDS_4669_Trasncript_25505	1272	AGAP009737-PA [Anopheles gambiae str. PEST] >gi|261263188|sp|Q7Q1K8.4|EFGM_ANOGA RecName: Full=Elongation factor G, mitochondrial; Short=EF-Gmt; AltName: Full=Elongation factor G 1, mitochondrial; Short=mEF-G 1; AltName: Full=Elongation factor G1; Flags: Precursor [Anopheles gambiae] >gi|157013973|gb|EAA13808.4| AGAP009737-PA [Anopheles gambiae str. PEST]	XP_318822	0	98	857.825	418	90	12.6037
CDS_7223_Trasncript_30501	393	AGAP013039-PA [Anopheles gambiae str. PEST] >gi|347966948|ref|XP_003435990.1| AGAP013039-PB [Anopheles gambiae str. PEST] >gi|333469827|gb|EGK97423.1| AGAP013039-PA [Anopheles gambiae str. PEST] >gi|333469828|gb|EGK97424.1| AGAP013039-PB [Anopheles gambiae str. PEST]	XP_003435989	0	81	147.132	101	90	40.7938
CDS_5703_Trasncript_27712	804	AGAP000653-PA [Anopheles gambiae str. PEST] >gi|333467431|gb|EAA06862.3| AGAP000653-PA [Anopheles gambiae str. PEST]	XP_311179	0	95	457.988	261	89	19.7187
CDS_4766_Trasncript_25739	1092	AGAP002541-PA [Anopheles gambiae str. PEST] >gi|347968045|ref|XP_003436150.1| AGAP002541-PC [Anopheles gambiae str. PEST] >gi|333468189|gb|EAA44919.5| AGAP002541-PA [Anopheles gambiae str. PEST] >gi|333468191|gb|EGK96864.1| AGAP002541-PC [Anopheles gambiae str. PEST]	XP_312398	0	85	612.838	378	89	14.5182
CDS_5619_Trasncript_27553	1026	AGAP004739-PA [Anopheles gambiae str. PEST] >gi|157014582|gb|EAA13199.5| AGAP004739-PA [Anopheles gambiae str. PEST]	XP_318082	0	96	478.019	260	89	15.4521
CDS_3858_Trasncript_23098	1251	AGAP005460-PA [Anopheles gambiae str. PEST] >gi|116126354|gb|EAA11969.3| AGAP005460-PA [Anopheles gambiae str. PEST]	XP_315463	0	92	734.561	416	89	12.6729
CDS_4797_Trasncript_25807	1263	AGAP006616-PA [Anopheles gambiae str. PEST] >gi|157016383|gb|EAA11299.4| AGAP006616-PA [Anopheles gambiae str. PEST]	XP_316646	0	94	782.326	421	89	12.5525
CDS_4541_Trasncript_25186	813	AGAP008150-PA [Anopheles gambiae str. PEST] >gi|157014988|gb|EAA12563.4| AGAP008150-PA [Anopheles gambiae str. PEST]	XP_317313	0	92	471.855	265	89	19.5004
CDS_3438_Trasncript_21806	918	AGAP008687-PA [Anopheles gambiae str. PEST] >gi|55239878|gb|EAA10191.2| AGAP008687-PA [Anopheles gambiae str. PEST]	XP_314784	0	99	632.869	305	89	17.27
CDS_6960_Trasncript_30015	972	AGAP010293-PA [Anopheles gambiae str. PEST] >gi|116118582|gb|EAL39319.2| AGAP010293-PA [Anopheles gambiae str. PEST]	XP_554210	0	100	588.956	305	89	16.3105
CDS_3251_Trasncript_21048	312	AGAP011059-PA [Anopheles gambiae str. PEST] >gi|55246166|gb|EAA03845.2| AGAP011059-PA [Anopheles gambiae str. PEST]	XP_308077	0	97	166.392	83	89	50.8136
CDS_5855_Trasncript_28010	816	AGAP011457-PA [Anopheles gambiae str. PEST] >gi|157014680|gb|EAL39480.3| AGAP011457-PA [Anopheles gambiae str. PEST]	XP_554756	0	91	461.07	273	89	19.4287
CDS_4708_Trasncript_25601	339	AGAP004370-PA [Anopheles gambiae str. PEST] >gi|157017271|gb|EAA09250.4| AGAP004370-PA [Anopheles gambiae str. PEST]	XP_313653	0	99	229.95	112	88	46.241
CDS_5302_Trasncript_26896	693	AGAP004747-PA [Anopheles gambiae str. PEST] >gi|157014572|gb|EAA13257.4| AGAP004747-PA [Anopheles gambiae str. PEST]	XP_318071	0	90	192.2	113	88	22.6201
CDS_4248_Trasncript_24338	984	AGAP009289-PA [Anopheles gambiae str. PEST] >gi|157013836|gb|EAA14826.3| AGAP009289-PA [Anopheles gambiae str. PEST]	XP_320086	0	86	551.206	329	88	15.9306
CDS_3137_Trasncript_20613	900	AGAP010483-PA [Anopheles gambiae str. PEST] >gi|55242661|gb|EAA07136.2| AGAP010483-PA [Anopheles gambiae str. PEST]	XP_311461	0	93	530.02	303	88	17.4174
CDS_5547_Trasncript_27421	699	AGAP010557-PA [Anopheles gambiae str. PEST] >gi|157016842|gb|EAA09961.5| AGAP010557-PA [Anopheles gambiae str. PEST]	XP_314530	0	93	362.459	232	88	22.4259
CDS_4285_Trasncript_24436	1359	AGAP011492-PA [Anopheles gambiae str. PEST] >gi|157014654|gb|EAA12972.4| AGAP011492-PA [Anopheles gambiae str. PEST]	XP_317809	0	97	806.979	456	88	11.5347
CDS_2727_Trasncript_18851	357	AGAP001796-PA [Anopheles gambiae str. PEST] >gi|333469986|gb|EAA01514.5| AGAP001796-PA [Anopheles gambiae str. PEST]	XP_321269	0	96	228.409	118	87	43.4106
CDS_4156_Trasncript_24068	1467	AGAP002960-PA [Anopheles gambiae str. PEST] >gi|333467768|gb|EAA44850.4| AGAP002960-PA [Anopheles gambiae str. PEST]	XP_311937	0	82	533.102	494	87	10.5641
CDS_3792_Trasncript_22899	852	AGAP003193-PA [Anopheles gambiae str. PEST] >gi|157017749|gb|EAA08400.4| AGAP003193-PA [Anopheles gambiae str. PEST]	XP_312890	0	95	551.206	284	87	18.1896
CDS_4711_Trasncript_25605	741	AGAP004903-PA [Anopheles gambiae str. PEST] >gi|157016542|gb|EAA10502.4| AGAP004903-PA [Anopheles gambiae str. PEST]	XP_314994	0	82	373.244	244	87	20.9144
CDS_5255_Trasncript_26787	1251	AGAP005535-PA [Anopheles gambiae str. PEST] >gi|157015515|gb|EAL39855.3| AGAP005535-PA [Anopheles gambiae str. PEST]	XP_556176	0	100	825.469	417	87	12.3881
CDS_4090_Trasncript_23822	576	AGAP007522-PA [Anopheles gambiae str. PEST] >gi|55245404|gb|EAA04682.2| AGAP007522-PA [Anopheles gambiae str. PEST]	XP_308356	0	100	393.275	191	87	26.9055
CDS_7656_Trasncript_31322	417	AGAP009059-PA [Anopheles gambiae str. PEST] >gi|157013682|gb|EAA14756.3| AGAP009059-PA [Anopheles gambiae str. PEST]	XP_319810	0	100	282.337	138	87	37.1644
CDS_4566_Trasncript_25246	318	AGAP012041-PA [Anopheles gambiae str. PEST] >gi|116117051|gb|EAA00534.2| AGAP012041-PA [Anopheles gambiae str. PEST]	XP_320484	0	84	162.155	105	87	48.7345
CDS_7565_Trasncript_31140	603	rho guanine dissociation factor [Anopheles darlingi]	ETN68023	0	99	352.829	200	87	25.7008
CDS_2662_Trasncript_18455	543	AGAP002330-PA [Anopheles gambiae str. PEST] >gi|333468366|gb|EAA08036.4| AGAP002330-PA [Anopheles gambiae str. PEST]	XP_312639	0	98	362.844	180	86	28.2126
CDS_4705_Trasncript_25596	411	AGAP003535-PA [Anopheles gambiae str. PEST] >gi|157017432|gb|EDO64152.1| AGAP003535-PA [Anopheles gambiae str. PEST]	XP_001688430	0	88	140.198	136	86	37.2736
CDS_6750_Trasncript_29666	1530	AGAP004322-PA [Anopheles gambiae str. PEST] >gi|333468989|gb|EAA09186.4| AGAP004322-PA [Anopheles gambiae str. PEST]	XP_313594	0	94	914.064	497	86	10.0127
CDS_5307_Trasncript_26908	987	AGAP004532-PA [Anopheles gambiae str. PEST] >gi|333469163|gb|EAA44603.5| AGAP004532-PA [Anopheles gambiae str. PEST]	XP_313833	0	94	611.683	329	86	15.5212
CDS_5155_Trasncript_26575	828	AGAP004938-PA-like protein [Anopheles sinensis]	KFB48082	0	96	531.176	275	86	18.5017
CDS_4764_Trasncript_25736	1293	AGAP008345-PA [Anopheles gambiae str. PEST] >gi|157014868|gb|EAA12286.3| AGAP008345-PA [Anopheles gambiae str. PEST]	XP_317113	0	98	755.747	365	86	11.848
CDS_4528_Trasncript_25159	960	AGAP009013-PA [Anopheles gambiae str. PEST] >gi|157013649|gb|EAA15067.5| AGAP009013-PA [Anopheles gambiae str. PEST]	XP_319760	0	94	596.275	319	86	15.9577
CDS_4631_Trasncript_25396	1623	AGAP010051-PA [Anopheles gambiae str. PEST] >gi|157014200|gb|EAA14591.4| AGAP010051-PA [Anopheles gambiae str. PEST]	XP_319205	0	96	986.482	540	86	9.43896
CDS_4368_Trasncript_24709	576	Anopheles gambiae str. PEST AGAP012582-PA [Anopheles gambiae str. PEST] >gi|157021117|gb|EAA02016.4| AGAP012582-PA [Anopheles gambiae str. PEST]	XP_306780	0	95	367.466	190	86	26.5962
CDS_4373_Trasncript_24716	987	DNA-directed RNA polymerase [Anopheles sinensis]	KFB39257	0	98	613.224	325	86	15.5212
CDS_4504_Trasncript_25075	429	hypothetical protein AaeL_AAEL002611 [Aedes aegypti] >gi|108881952|gb|EAT46177.1| AAEL002611-PA [Aedes aegypti]	XP_001655692	0	81	217.624	142	86	35.7096
CDS_7101_Trasncript_30252	723	ral [Aedes aegypti] >gi|108868770|gb|EAT32995.1| AAEL014749-PA [Aedes aegypti]	XP_001649536	0	96	388.652	197	86	21.1887
CDS_3237_Trasncript_21012	570	AGAP000414-PA-like protein [Anopheles sinensis]	KFB38940	0	91	304.294	170	85	26.5637
CDS_4372_Trasncript_24715	999	AGAP001111-PB [Anopheles gambiae str. PEST] >gi|333470559|gb|EGK97662.1| AGAP001111-PB [Anopheles gambiae str. PEST]	XP_003435751	0	99	660.988	327	85	15.1565
CDS_1821_Trasncript_14082	879	AGAP001190-PA [Anopheles gambiae str. PEST] >gi|333470498|gb|EAA00961.5| AGAP001190-PA [Anopheles gambiae str. PEST]	XP_321971	0	94	457.988	247	85	17.2256
CDS_1311_Trasncript_10510	717	AGAP002808-PA [Anopheles gambiae str. PEST] >gi|55241966|gb|EAA07709.3| AGAP002808-PA [Anopheles gambiae str. PEST]	XP_312105	0	95	449.899	238	85	21.1176
CDS_2819_Trasncript_19262	453	AGAP002847-PA [Anopheles gambiae str. PEST] >gi|333467894|gb|EAA07715.4| AGAP002847-PA [Anopheles gambiae str. PEST]	XP_312068	0	95	280.796	150	85	33.4245
CDS_6898_Trasncript_29920	591	AGAP003092-PA [Anopheles gambiae str. PEST] >gi|347969249|ref|XP_003436391.1| AGAP003092-PB [Anopheles gambiae str. PEST] >gi|347969251|ref|XP_003436392.1| AGAP003092-PC [Anopheles gambiae str. PEST] >gi|347969253|ref|XP_003436393.1| AGAP003092-PD [Anopheles gambiae str. PEST] >gi|347969255|ref|XP_003436394.1| AGAP003092-PE [Anopheles gambiae str. PEST] >gi|116129063|gb|EAU77000.1| AGAP003092-PA …	XP_001238816	0	98	385.956	196	85	25.6198
CDS_6752_Trasncript_29667	486	AGAP004321-PA [Anopheles gambiae str. PEST] >gi|116128413|gb|EAA09299.3| AGAP004321-PA [Anopheles gambiae str. PEST]	XP_313593	0	94	293.508	167	85	31.1549
CDS_7251_Trasncript_30560	795	AGAP005528-PA [Anopheles gambiae str. PEST] >gi|116126408|gb|EAU76465.1| AGAP005528-PA [Anopheles gambiae str. PEST]	XP_001237680	0	95	468.774	258	85	19.0457
CDS_2829_Trasncript_19295	567	AGAP007711-PA [Anopheles gambiae str. PEST] >gi|157019857|gb|EAA04230.5| AGAP007711-PA [Anopheles gambiae str. PEST]	XP_308165	0	74	215.312	189	85	26.7042
CDS_7067_Trasncript_30198	402	AGAP008045-PA-like protein [Anopheles sinensis]	KFB39482	0	100	270.011	133	85	37.6649
CDS_1809_Trasncript_14001	1269	AGAP010367-PA [Anopheles gambiae str. PEST] >gi|157018424|gb|EAA07231.4| AGAP010367-PA [Anopheles gambiae str. PEST]	XP_311577	0	90	734.176	419	85	11.9317
CDS_3668_Trasncript_22464	531	hypothetical protein AaeL_AAEL000172 [Aedes aegypti] >gi|108884598|gb|EAT48823.1| AAEL000172-PA [Aedes aegypti]	XP_001658931	0	50	111.309	169	85	28.5147
CDS_7796_Trasncript_31614	693	utp-glucose-1-phosphate uridylyltransferase 2 [Anopheles darlingi]	ETN59168	0	100	455.292	224	85	21.8489
CDS_4975_Trasncript_26197	447	AGAP000586-PA [Anopheles gambiae str. PEST] >gi|333467879|gb|EGK96740.1| AGAP000586-PA [Anopheles gambiae str. PEST]	XP_001688287	0	80	186.808	150	84	33.4747
CDS_3942_Trasncript_23403	708	AGAP000947-PA [Anopheles gambiae str. PEST] >gi|21541580|gb|AAM61888.1|AF515521_1 glutathione S-transferase u1 [Anopheles gambiae] >gi|30178541|gb|EAA04937.2| AGAP000947-PA [Anopheles gambiae str. PEST]	XP_309135	0	90	411.379	233	84	21.1344
CDS_5933_Trasncript_28131	363	AGAP001910-PA [Anopheles gambiae str. PEST] >gi|116116043|gb|EAA01737.4| AGAP001910-PA [Anopheles gambiae str. PEST]	XP_321155	0	98	236.498	118	84	41.2209
CDS_4907_Trasncript_26043	966	AGAP003722-PA [Anopheles gambiae str. PEST] >gi|157019059|gb|EAA05971.5| AGAP003722-PA [Anopheles gambiae str. PEST]	XP_310252	0	97	614.379	321	84	15.4898
CDS_6816_Trasncript_29776	474	AGAP004283-PB [Anopheles gambiae str. PEST] >gi|333468951|gb|EGK97129.1| AGAP004283-PB [Anopheles gambiae str. PEST]	XP_003436771	0	100	323.553	157	84	31.5679
CDS_3932_Trasncript_23385	468	AGAP005118-PA [Anopheles gambiae str. PEST] >gi|55240503|gb|EAA09413.2| AGAP005118-PA [Anopheles gambiae str. PEST]	XP_313999	0	98	309.301	155	84	31.9726
CDS_7319_Trasncript_30682	1053	AGAP006380-PA [Anopheles gambiae str. PEST] >gi|157016199|gb|EDO63868.1| AGAP006380-PA [Anopheles gambiae str. PEST]	XP_001688862	0	97	688.337	345	84	14.21
CDS_7394_Trasncript_30806	522	AGAP006647-PB [Anopheles gambiae str. PEST] >gi|157016414|gb|EAL40130.3| AGAP006647-PB [Anopheles gambiae str. PEST]	XP_557321	0	78	243.432	183	84	28.6651
CDS_4878_Trasncript_25982	528	AGAP007363-PA [Anopheles gambiae str. PEST] >gi|116132230|gb|EAA04683.3| AGAP007363-PA [Anopheles gambiae str. PEST]	XP_308468	0	91	276.174	180	84	28.3393
CDS_6285_Trasncript_28833	474	AGAP007853-PA [Anopheles gambiae str. PEST] >gi|55237853|gb|EAA12182.2| AGAP007853-PA [Anopheles gambiae str. PEST]	XP_317641	0	99	280.796	157	84	31.5679
CDS_2965_Trasncript_19913	1293	AGAP008601-PA [Anopheles gambiae str. PEST] >gi|157016658|gb|EAA10183.4| AGAP008601-PA [Anopheles gambiae str. PEST]	XP_314700	0	99	881.322	431	84	11.5724
CDS_4316_Trasncript_24543	624	AGAP010181-PA [Anopheles gambiae str. PEST] >gi|157014268|gb|EDO63458.1| AGAP010181-PA [Anopheles gambiae str. PEST]	XP_001689185	0	99	242.662	136	84	23.9794
CDS_3725_Trasncript_22679	1062	AGAP010421-PA [Anopheles gambiae str. PEST] >gi|55242737|gb|EAA07168.2| AGAP010421-PA [Anopheles gambiae str. PEST]	XP_311527	0	98	715.301	353	84	14.0896
CDS_3369_Trasncript_21517	651	IAP2 [Anopheles merus]	AJC98431	0	68	220.705	215	84	22.9849
CDS_7126_Trasncript_30293	639	tumor protein D54-like [Anopheles funestus]	ABI83764	0	98	379.022	212	84	23.4165
CDS_4648_Trasncript_25457	684	AGAP000171-PA [Anopheles gambiae str. PEST] >gi|333467264|gb|EAA06476.5| AGAP000171-PA [Anopheles gambiae str. PEST]	XP_310967	0	89	414.461	227	83	21.6156
CDS_2782_Trasncript_19099	972	AGAP000513-PA [Anopheles gambiae str. PEST] >gi|347963965|ref|XP_003437017.1| AGAP000513-PB [Anopheles gambiae str. PEST] >gi|333466952|gb|EAA06424.5| AGAP000513-PA [Anopheles gambiae str. PEST] >gi|333466953|gb|EGK96429.1| AGAP000513-PB [Anopheles gambiae str. PEST]	XP_310579	0	84	374.785	244	83	15.2109
CDS_5315_Trasncript_26936	408	AGAP002140-PA [Anopheles gambiae str. PEST] >gi|116132882|gb|EAU77754.1| AGAP002140-PA [Anopheles gambiae str. PEST]	XP_001230609	0	69	63.5438	59	83	36.2378
CDS_3493_Trasncript_21954	462	AGAP002849-PA [Anopheles gambiae str. PEST] >gi|333467893|gb|EAA07712.5| AGAP002849-PA [Anopheles gambiae str. PEST]	XP_312064	0	91	222.631	153	83	32.0022
CDS_9242_Trasncript_48013	765	AGAP004271-PA [Anopheles gambiae str. PEST] >gi|116129014|gb|EAA08531.3| AGAP004271-PA [Anopheles gambiae str. PEST]	XP_313192	0	92	459.914	254	83	19.3268
CDS_5841_Trasncript_27989	555	AGAP005524-PC [Anopheles gambiae str. PEST] >gi|347965197|ref|XP_003435726.1| AGAP013280-PA [Anopheles gambiae str. PEST] >gi|333469377|gb|EGK97278.1| AGAP013280-PA [Anopheles gambiae str. PEST]	XP_556161	0	96	345.895	184	83	26.6397
CDS_2818_Trasncript_19259	882	AGAP007546-PA [Anopheles gambiae str. PEST] >gi|157020013|gb|EDO64547.1| AGAP007546-PA [Anopheles gambiae str. PEST]	XP_001687898	0	93	545.814	294	83	16.7631
CDS_5620_Trasncript_27554	378	AGAP009072-PA [Anopheles gambiae str. PEST] >gi|116117668|gb|EAA14945.3| AGAP009072-PA [Anopheles gambiae str. PEST]	XP_319821	0	98	252.677	125	83	39.1139
CDS_4576_Trasncript_25275	1083	AGAP009825-PA [Anopheles gambiae str. PEST] >gi|55236043|gb|EAA14189.2| AGAP009825-PA [Anopheles gambiae str. PEST]	XP_318933	0	60	159.073	180	83	13.6519
CDS_7475_Trasncript_30944	903	AGAP012398-PA [Anopheles gambiae str. PEST] >gi|157013022|gb|EAA00161.4| AGAP012398-PA [Anopheles gambiae str. PEST]	XP_320160	0	96	498.819	258	83	16.3732
CDS_3196_Trasncript_20892	870	pre-mRNA-splicing factor ISY1 [Anopheles darlingi]	ETN65195	0	96	426.787	271	83	16.9943
CDS_1113_Trasncript_8917	546	AGAP000977-PA [Anopheles gambiae str. PEST] >gi|333466517|gb|EAA04971.6| AGAP000977-PA [Anopheles gambiae str. PEST]	XP_309173	0	81	252.677	179	82	26.7526
CDS_4342_Trasncript_24632	1431	AGAP006364-PD [Anopheles gambiae str. PEST] >gi|347965224|ref|XP_003435732.1| AGAP013401-PA [Anopheles gambiae str. PEST] >gi|333469389|gb|EGK97284.1| AGAP013401-PA [Anopheles gambiae str. PEST]	XP_001688855	0	89	686.797	424	82	10.2075
CDS_3442_Trasncript_21819	1092	AGAP006783-PA [Anopheles gambiae str. PEST] >gi|116132617|gb|EAA04772.3| AGAP006783-PA [Anopheles gambiae str. PEST]	XP_308963	0	97	726.472	363	82	13.3763
CDS_4365_Trasncript_24694	354	AGAP009209-PA [Anopheles gambiae str. PEST] >gi|74839219|sp|Q7PVQ9.2|RPB11_ANOGA RecName: Full=DNA-directed RNA polymerase II subunit RPB11; Short=RNA polymerase II subunit B11; AltName: Full=DNA-directed RNA polymerase II subunit J [Anopheles gambiae] >gi|55235548|gb|EAA14713.2| AGAP009209-PA [Anopheles gambiae str. PEST]	XP_319985	0	100	208.764	117	82	41.2624
CDS_4625_Trasncript_25385	1104	AGAP009612-PA [Anopheles gambiae str. PEST] >gi|157013897|gb|EAA14496.5| AGAP009612-PA [Anopheles gambiae str. PEST]	XP_318642	0	93	587.03	340	82	13.2309
CDS_2733_Trasncript_18876	972	AGAP011814-PA [Anopheles gambiae str. PEST] >gi|55234861|gb|EAA00367.2| AGAP011814-PA [Anopheles gambiae str. PEST]	XP_320701	0	95	612.068	323	82	15.0277
CDS_6017_Trasncript_28297	1185	pol-like protein [Ceratitis capitata]	AAC28743	0	72	393.275	385	82	12.3265
CDS_4086_Trasncript_23816	615	AGAP000439-PA [Anopheles gambiae str. PEST] >gi|333467013|gb|EAA06756.5| AGAP000439-PA [Anopheles gambiae str. PEST]	XP_310658	0	79	204.142	144	81	23.4614
CDS_2317_Trasncript_16783	537	AGAP001300-PA [Anopheles gambiae str. PEST] >gi|116116554|gb|EAU75720.1| AGAP001300-PA [Anopheles gambiae str. PEST]	XP_001238550	0	94	271.552	178	81	26.8692
CDS_21_Trasncript_184	1494	AGAP004394-PA [Anopheles gambiae str. PEST] >gi|333469041|gb|EAA09143.5| AGAP004394-PA [Anopheles gambiae str. PEST]	XP_313678	0	97	956.822	498	81	9.65781
CDS_3902_Trasncript_23263	612	AGAP006163-PA [Anopheles gambiae str. PEST] >gi|157016049|gb|EAA11861.4| AGAP006163-PA [Anopheles gambiae str. PEST]	XP_316221	0	79	234.572	205	81	23.5764
CDS_6772_Trasncript_29702	336	AGAP007893-PA [Anopheles gambiae str. PEST] >gi|157015151|gb|EDO63609.1| AGAP007893-PA [Anopheles gambiae str. PEST]	XP_001689046	0	95	132.88	70	81	42.9428
CDS_7215_Trasncript_30470	300	AGAP007944-PA [Anopheles gambiae str. PEST] >gi|116123297|gb|EAU76376.1| AGAP007944-PA [Anopheles gambiae str. PEST]	XP_001237943	0	86	115.931	75	81	48.0959
CDS_2715_Trasncript_18780	1296	AGAP008074-PA [Anopheles gambiae str. PEST] >gi|157015033|gb|EAA12300.4| AGAP008074-PA [Anopheles gambiae str. PEST]	XP_317383	0	95	774.237	437	81	11.1333
CDS_3656_Trasncript_22440	525	AGAP010538-PA [Anopheles gambiae str. PEST] >gi|116127996|gb|EAA09877.3| AGAP010538-PA [Anopheles gambiae str. PEST]	XP_314505	0	98	250.751	145	81	27.4834
CDS_4516_Trasncript_25116	453	AGAP010609-PA [Anopheles gambiae str. PEST] >gi|116128056|gb|EAA09984.4| AGAP010609-PA [Anopheles gambiae str. PEST]	XP_314571	0	82	213.386	148	81	31.8516
CDS_5140_Trasncript_26530	627	AGAP011455-PA [Anopheles gambiae str. PEST] >gi|157014681|gb|EAA12951.4| AGAP011455-PA [Anopheles gambiae str. PEST]	XP_317849	0	94	354.755	207	81	23.0124
CDS_6037_Trasncript_28338	567	AGAP011994-PA [Anopheles gambiae str. PEST] >gi|116117098|gb|EAA00226.3| AGAP011994-PA [Anopheles gambiae str. PEST]	XP_320537	0	94	323.553	190	81	25.4476
CDS_7957_Trasncript_31964	678	AGAP002884-PA [Anopheles gambiae str. PEST] >gi|333467862|gb|EAA08175.4| AGAP002884-PA [Anopheles gambiae str. PEST]	XP_312029	0	97	460.299	229	80	21.0186
CDS_3197_Trasncript_20893	990	AGAP005418-PA [Anopheles gambiae str. PEST] >gi|157015439|gb|EAA10870.4| AGAP005418-PA [Anopheles gambiae str. PEST]	XP_315425	0	91	580.867	330	80	14.3946
CDS_5930_Trasncript_28126	402	AGAP006916-PA [Anopheles gambiae str. PEST] >gi|157020556|gb|EDO64755.1| AGAP006916-PA [Anopheles gambiae str. PEST]	XP_001688106	0	96	219.935	133	80	35.4493
CDS_7162_Trasncript_30372	867	AGAP008918-PA-like protein [Anopheles sinensis]	KFB46138	0	99	590.882	288	80	16.4367
CDS_5166_Trasncript_26598	837	AGAP010463-PA [Anopheles gambiae str. PEST] >gi|116129962|gb|EAA07159.3| AGAP010463-PA [Anopheles gambiae str. PEST]	XP_311485	0	92	492.271	278	80	17.0259
CDS_6992_Trasncript_30072	1056	ethanolamine-phosphate cytidylyltransferase [Anopheles darlingi]	ETN61926	0	98	666.766	351	80	13.4949
CDS_2313_Trasncript_16757	1005	AGAP001334-PA [Anopheles gambiae str. PEST] >gi|157012837|gb|EAA01150.5| AGAP001334-PA [Anopheles gambiae str. PEST]	XP_321811	0	85	529.25	335	79	14.0025
CDS_4763_Trasncript_25726	687	AGAP006344-PA [Anopheles gambiae str. PEST] >gi|55239100|gb|EAA10852.2| AGAP006344-PA [Anopheles gambiae str. PEST]	XP_316361	0	95	390.193	212	79	20.484
CDS_4448_Trasncript_24933	726	AGAP007476-PA [Anopheles gambiae str. PEST] >gi|157020076|gb|EAA04620.4| AGAP007476-PA [Anopheles gambiae str. PEST]	XP_308396	0	91	417.157	243	79	19.3836
CDS_5817_Trasncript_27953	336	AGAP008422-PA [Anopheles gambiae str. PEST] >gi|157014824|gb|EAA12431.5| AGAP008422-PA [Anopheles gambiae str. PEST]	XP_317025	0	99	223.016	111	79	41.8825
CDS_5462_Trasncript_27231	600	AGAP008853-PA [Anopheles gambiae str. PEST] >gi|157013534|gb|EAA14795.4| AGAP008853-PA [Anopheles gambiae str. PEST]	XP_319595	0	98	382.489	187	79	23.4542
CDS_4965_Trasncript_26176	1086	AGAP009990-PA [Anopheles gambiae str. PEST] >gi|157014163|gb|EDO63446.1| AGAP009990-PA [Anopheles gambiae str. PEST]	XP_001689173	0	80	221.09	216	79	12.9581
CDS_4258_Trasncript_24360	1029	AGAP010251-PA [Anopheles gambiae str. PEST] >gi|21302213|gb|EAA14358.1| AGAP010251-PA [Anopheles gambiae str. PEST]	XP_319442	0	97	677.167	338	79	13.6759
CDS_10714_Trasncript_68386	807	AGAP001042-PA [Anopheles gambiae str. PEST] >gi|157019788|gb|EAA45386.4| AGAP001042-PA [Anopheles gambiae str. PEST]	XP_309242	0	82	393.275	273	78	17.2173
CDS_3765_Trasncript_22815	1263	AGAP001526-PA [Anopheles gambiae str. PEST] >gi|157012709|gb|EAA00831.4| AGAP001526-PA [Anopheles gambiae str. PEST]	XP_321599	0	85	503.442	415	78	11.0011
CDS_4651_Trasncript_25467	942	AGAP003890-PA [Anopheles gambiae str. PEST] >gi|333466404|gb|EAA03875.4| AGAP003890-PA [Anopheles gambiae str. PEST]	XP_308117	0	97	631.328	312	78	14.7499
CDS_7025_Trasncript_30127	513	AGAP004298-PB [Anopheles gambiae str. PEST] >gi|347971657|ref|XP_003436779.1| AGAP004298-PC [Anopheles gambiae str. PEST] >gi|347971659|ref|XP_313573.5| AGAP004298-PA [Anopheles gambiae str. PEST] >gi|333468968|gb|EAA09157.6| AGAP004298-PA [Anopheles gambiae str. PEST] >gi|333468969|gb|EGK97136.1| AGAP004298-PB [Anopheles gambiae str. PEST] >gi|333468970|gb|EGK97137.1| AGAP004298-PC [Anopheles ga…	XP_003436778	0	100	340.502	170	78	27.0845
CDS_4688_Trasncript_25557	1266	AGAP004755-PA [Anopheles gambiae str. PEST] >gi|157014563|gb|EAL39436.2| AGAP004755-PA [Anopheles gambiae str. PEST]	XP_554602	0	92	678.322	395	78	10.975
CDS_4888_Trasncript_26007	1437	AGAP005012-PA [Anopheles gambiae str. PEST] >gi|157016619|gb|EAA10363.4| AGAP005012-PA [Anopheles gambiae str. PEST]	XP_315119	0	95	867.84	474	78	9.66901
CDS_6759_Trasncript_29681	546	AGAP008244-PA [Anopheles gambiae str. PEST] >gi|157014929|gb|EAL39610.3| AGAP008244-PA [Anopheles gambiae str. PEST]	XP_555219	0	93	70.4774	44	78	25.4476
CDS_5066_Trasncript_26392	900	AGAP010714-PA [Anopheles gambiae str. PEST] >gi|30177740|gb|EAA07072.2| AGAP010714-PA [Anopheles gambiae str. PEST]	XP_311426	0	97	593.578	297	78	15.4382
CDS_1812_Trasncript_14014	948	AGAP011973-PA [Anopheles gambiae str. PEST] >gi|116117113|gb|EAA00356.3| AGAP011973-PA [Anopheles gambiae str. PEST]	XP_320558	0	97	542.347	295	78	14.6565
CDS_5428_Trasncript_27162	972	cgmp-dependent protein kinase [Anopheles sinensis]	KFB43052	0	88	494.967	326	78	14.2946
CDS_2147_Trasncript_15893	1107	hypothetical protein AaeL_AAEL002607 [Aedes aegypti] >gi|108881951|gb|EAT46176.1| AAEL002607-PA [Aedes aegypti]	XP_001655691	0	75	418.698	315	78	12.5514
CDS_3645_Trasncript_22403	909	PiggyBac transposable element-derived protein 4, partial [Stegodyphus mimosarum]	KFM57588	0	79	319.701	236	78	15.2853
CDS_7626_Trasncript_31268	888	AGAP001307-PA [Anopheles gambiae str. PEST] >gi|116116547|gb|EAA01785.3| AGAP001307-PA [Anopheles gambiae str. PEST]	XP_321840	0	98	561.607	295	77	15.4462
CDS_3169_Trasncript_20783	660	AGAP002604-PA [Anopheles gambiae str. PEST] >gi|333468131|gb|EAA07736.5| AGAP002604-PA [Anopheles gambiae str. PEST]	XP_312332	0	84	288.115	190	77	20.7822
CDS_3891_Trasncript_23230	969	AGAP004519-PA [Anopheles gambiae str. PEST] >gi|157017369|gb|EAA09209.4| AGAP004519-PA [Anopheles gambiae str. PEST]	XP_313819	0	98	605.134	322	77	14.155
CDS_396_Trasncript_3333	1311	AGAP004768-PB [Anopheles gambiae str. PEST] >gi|158297897|ref|XP_001689087.1| AGAP004768-PA [Anopheles gambiae str. PEST] >gi|157014547|gb|EAA13134.5| AGAP004768-PB [Anopheles gambiae str. PEST] >gi|157014548|gb|EDO63504.1| AGAP004768-PA [Anopheles gambiae str. PEST]	XP_318047	0	94	807.364	437	77	10.4624
CDS_4168_Trasncript_24088	627	AGAP005522-PA [Anopheles gambiae str. PEST] >gi|157015504|gb|EAA11172.4| AGAP005522-PA [Anopheles gambiae str. PEST]	XP_315522	0	97	302.753	209	77	21.876
CDS_2940_Trasncript_19827	1239	AGAP007168-PA [Anopheles gambiae str. PEST] >gi|157020328|gb|EAL41860.3| AGAP007168-PA [Anopheles gambiae str. PEST]	XP_565033	0	95	631.713	388	77	11.0704
CDS_2391_Trasncript_17195	723	AGAP007485-PA [Anopheles gambiae str. PEST] >gi|157020069|gb|EAA04638.3| AGAP007485-PA [Anopheles gambiae str. PEST]	XP_308388	0	97	355.14	189	77	18.9713
CDS_3207_Trasncript_20926	1434	AGAP008300-PA [Anopheles gambiae str. PEST] >gi|157014901|gb|EAA43860.4| AGAP008300-PA [Anopheles gambiae str. PEST]	XP_317165	0	99	982.245	478	77	9.56502
CDS_7054_Trasncript_30180	918	AGAP008931-PA [Anopheles gambiae str. PEST] >gi|157013589|gb|EAA14814.5| AGAP008931-PA [Anopheles gambiae str. PEST]	XP_319685	0	96	587.03	299	77	14.9414
CDS_3881_Trasncript_23204	525	Anopheles gambiae str. PEST galectin (AGAP012529-PA) [Anopheles gambiae str. PEST] >gi|55240194|gb|EAA09838.2| AGAP012529-PA [Anopheles gambiae str. PEST]	XP_314441	0	98	285.804	143	77	26.1262
CDS_1701_Trasncript_13302	1143	AGAP001149-PA [Anopheles gambiae str. PEST] >gi|333470530|gb|EAA01494.5| AGAP001149-PA [Anopheles gambiae str. PEST]	XP_322011	0	92	608.601	359	76	11.8444
CDS_1060_Trasncript_8602	819	AGAP001369-PA [Anopheles gambiae str. PEST] >gi|333470364|gb|EAA01396.5| AGAP001369-PA [Anopheles gambiae str. PEST]	XP_321772	0	89	402.905	267	76	16.53
CDS_3275_Trasncript_21122	1065	AGAP001864-PA [Anopheles gambiae str. PEST] >gi|333469937|gb|EAU75616.3| AGAP001864-PA [Anopheles gambiae str. PEST]	XP_001238447	0	94	664.455	354	76	12.7118
CDS_1922_Trasncript_14742	888	AGAP002117-PA [Anopheles gambiae str. PEST] >gi|157012347|gb|EAL38469.3| AGAP002117-PA [Anopheles gambiae str. PEST]	XP_550679	0	81	335.109	301	76	15.2456
CDS_3702_Trasncript_22609	1224	AGAP002680-PA [Anopheles gambiae str. PEST] >gi|333468048|gb|EAA08148.6| AGAP002680-PA [Anopheles gambiae str. PEST]	XP_312244	0	86	543.888	417	76	11.0605
CDS_1200_Trasncript_9606	1131	AGAP002816-PA [Anopheles gambiae str. PEST] >gi|333467923|gb|EAA07773.5| AGAP002816-PA [Anopheles gambiae str. PEST]	XP_312095	0	98	770	376	76	11.97
CDS_3628_Trasncript_22333	1065	AGAP003215-PA [Anopheles gambiae str. PEST] >gi|158291407|ref|XP_312924.4| AGAP003216-PA [Anopheles gambiae str. PEST] >gi|157017759|gb|EAA08386.4| AGAP003215-PA [Anopheles gambiae str. PEST] >gi|157017760|gb|EAA08387.4| AGAP003216-PA [Anopheles gambiae str. PEST]	XP_312923	0	99	711.449	354	76	12.7118
CDS_5733_Trasncript_27781	1224	AGAP003759-PA [Anopheles gambiae str. PEST] >gi|333466730|gb|EDO64371.2| AGAP003759-PA [Anopheles gambiae str. PEST]	XP_001688282	0	92	711.449	405	76	11.0605
CDS_7940_Trasncript_31921	1089	AGAP004071-PA [Anopheles gambiae str. PEST] >gi|347971181|ref|XP_003436705.1| AGAP004071-PC [Anopheles gambiae str. PEST] >gi|333466623|gb|EAA05335.4| AGAP004071-PA [Anopheles gambiae str. PEST] >gi|333466625|gb|EGK96320.1| AGAP004071-PC [Anopheles gambiae str. PEST]	XP_309626	0	98	498.434	261	76	12.4317
CDS_4655_Trasncript_25475	1047	AGAP006808-PA [Anopheles gambiae str. PEST] >gi|157020644|gb|EAA04194.3| AGAP006808-PA [Anopheles gambiae str. PEST]	XP_308939	0	93	489.189	348	76	12.9304
CDS_1963_Trasncript_14968	672	AGAP010447-PA [Anopheles gambiae str. PEST] >gi|157018364|gb|EAA07157.4| AGAP010447-PA [Anopheles gambiae str. PEST]	XP_311500	0	96	365.54	187	76	20.146
CDS_3023_Trasncript_20156	1119	AGAP013122-PA [Anopheles gambiae str. PEST] >gi|333470313|gb|EGK97587.1| AGAP013122-PA [Anopheles gambiae str. PEST]	XP_003435826	0	89	596.275	341	76	12.0984
CDS_4467_Trasncript_24980	618	AGAP001174-PA [Anopheles gambiae str. PEST] >gi|333470510|gb|EAU75738.3| AGAP001174-PA [Anopheles gambiae str. PEST]	XP_001238568	0	86	182.956	134	75	21.6181
CDS_7442_Trasncript_30888	726	AGAP004055-PA [Anopheles gambiae str. PEST] >gi|347971151|ref|XP_003436700.1| AGAP004055-PB [Anopheles gambiae str. PEST] >gi|157019510|gb|EAA05341.5| AGAP004055-PA [Anopheles gambiae str. PEST] >gi|333466611|gb|EGK96314.1| AGAP004055-PB [Anopheles gambiae str. PEST]	XP_309608	0	100	485.723	235	75	18.4022
CDS_88_Trasncript_754	1257	AGAP004636-PA [Anopheles gambiae str. PEST] >gi|333469302|gb|EAA10622.5| AGAP004636-PA [Anopheles gambiae str. PEST]	XP_315178	0	86	564.688	411	75	10.6285
CDS_5474_Trasncript_27252	1359	AGAP007642-PA [Anopheles gambiae str. PEST] >gi|157019920|gb|EAL41738.3| AGAP007642-PA [Anopheles gambiae str. PEST]	XP_564589	0	99	882.478	452	75	9.83074
CDS_10704_Trasncript_68247	963	AGAP010713-PA [Anopheles gambiae str. PEST] >gi|157018490|gb|EDO64290.1| AGAP010713-PA [Anopheles gambiae str. PEST]	XP_001688319	0	78	441.81	323	75	13.8733
CDS_2704_Trasncript_18696	705	AGAP011132-PA [Anopheles gambiae str. PEST] >gi|157019682|gb|EAA05294.4| AGAP011132-PA [Anopheles gambiae str. PEST]	XP_309515	0	95	388.652	203	75	18.9503
CDS_4098_Trasncript_23842	636	membrin [Anopheles sinensis]	KFB38168	0	95	402.134	211	75	21.0062
CDS_3473_Trasncript_21887	774	receptor tyrosine kinase [Anopheles darlingi]	ETN58172	0	72	271.937	241	75	17.2609
CDS_4700_Trasncript_25577	717	AGAP001759-PA [Anopheles stephensi]	AEZ67826	0	99	486.878	235	74	18.3847
CDS_4680_Trasncript_25533	444	AGAP001819-PA [Anopheles gambiae str. PEST] >gi|333469955|gb|EAA01148.5| AGAP001819-PA [Anopheles gambiae str. PEST]	XP_321236	0	88	244.588	142	74	29.6888
CDS_2779_Trasncript_19096	795	AGAP003585-PA [Anopheles gambiae str. PEST] >gi|116128710|gb|EAL40596.2| AGAP003585-PA [Anopheles gambiae str. PEST]	XP_562437	0	94	414.075	267	74	16.5809
CDS_4584_Trasncript_25294	411	AGAP006208-PA [Anopheles gambiae str. PEST] >gi|157016093|gb|EDO63831.1| AGAP006208-PA [Anopheles gambiae str. PEST]	XP_001688825	0	89	222.246	136	74	32.0726
CDS_1158_Trasncript_9336	909	AGAP007845-PA [Anopheles gambiae str. PEST] >gi|157015185|gb|EAA12193.4| AGAP007845-PA [Anopheles gambiae str. PEST]	XP_317654	0	92	566.229	307	74	14.5015
CDS_4644_Trasncript_25443	972	AGAP008092-PA [Anopheles gambiae str. PEST] >gi|157015018|gb|EAA12379.3| AGAP008092-PA [Anopheles gambiae str. PEST]	XP_317364	0	97	617.846	323	74	13.5616
CDS_4242_Trasncript_24321	597	AGAP008310-PA [Anopheles gambiae str. PEST] >gi|157014893|gb|EAA12205.3| AGAP008310-PA [Anopheles gambiae str. PEST]	XP_317156	0	96	352.058	186	74	22.0801
CDS_5679_Trasncript_27665	903	AGAP009891-PA [Anopheles gambiae str. PEST] >gi|157014090|gb|EAA14399.5| AGAP009891-PA [Anopheles gambiae str. PEST]	XP_319011	0	90	480.33	286	74	14.5978
CDS_9609_Trasncript_53643	795	AGAP010644-PA [Anopheles gambiae str. PEST] >gi|116130081|gb|EAA07061.3| AGAP010644-PA [Anopheles gambiae str. PEST]	XP_311362	0	95	514.612	265	74	16.5809
CDS_4733_Trasncript_25653	1461	AGAP012317-PA [Anopheles gambiae str. PEST] >gi|157013071|gb|EAA00671.3| AGAP012317-PA [Anopheles gambiae str. PEST]	XP_320227	0	94	744.577	447	74	9.02248
CDS_7000_Trasncript_30084	594	cytochrome P450 4d1 [Anopheles darlingi]	ETN59770	0	94	369.777	197	74	22.1916
CDS_3929_Trasncript_23371	837	hypothetical protein TcasGA2_TC010554 [Tribolium castaneum]	EFA01227	0	52	130.954	222	74	15.7489
CDS_4800_Trasncript_25811	618	hypothetical protein ZHAS_00002836 [Anopheles sinensis]	KFB35883	0	100	426.402	205	74	21.3298
CDS_7703_Trasncript_31433	828	reverse transcriptase-like polymerase [Drosophila melanogaster]	AAK53386	0	69	256.144	253	74	15.9201
CDS_3814_Trasncript_22956	1266	unnamed protein product [Oncorhynchus mykiss]	CDQ79924	0	49	66.6254	173	74	10.4122
CDS_5680_Trasncript_27666	537	AGAP000482-PA [Anopheles gambiae str. PEST] >gi|55243316|gb|EAA06646.2| AGAP000482-PA [Anopheles gambiae str. PEST]	XP_310610	0	64	171.014	156	73	24.2155
CDS_2152_Trasncript_15922	1257	AGAP002289-PA [Anopheles gambiae str. PEST] >gi|116132747|gb|EAA03780.3| AGAP002289-PA [Anopheles gambiae str. PEST]	XP_307889	0	98	816.609	419	73	10.345
CDS_5446_Trasncript_27191	891	AGAP002392-PA [Anopheles gambiae str. PEST] >gi|157018185|gb|EAA08097.4| AGAP002392-PA [Anopheles gambiae str. PEST]	XP_312563	0	99	580.096	296	73	14.5945
CDS_3481_Trasncript_21925	657	AGAP003030-PA-like protein [Anopheles sinensis]	KFB40533	0	95	389.037	218	73	19.7926
CDS_2521_Trasncript_17784	1143	AGAP003805-PB [Anopheles gambiae str. PEST] >gi|333466780|gb|EGK96376.1| AGAP003805-PB [Anopheles gambiae str. PEST]	XP_003436622	0	93	649.818	358	73	11.3768
CDS_3593_Trasncript_22218	786	AGAP006354-PA [Anopheles gambiae str. PEST] >gi|157016171|gb|EAA10808.4| AGAP006354-PA [Anopheles gambiae str. PEST]	XP_316374	0	91	484.952	263	73	16.5442
CDS_2976_Trasncript_19962	1317	AGAP006911-PA [Anopheles gambiae str. PEST] >gi|157020560|gb|EAA04043.4| AGAP006911-PA [Anopheles gambiae str. PEST]	XP_308845	0	95	767.689	409	73	9.87373
CDS_2882_Trasncript_19520	717	AGAP010247-PA [Anopheles gambiae str. PEST] >gi|116118540|gb|EAA43646.3| AGAP010247-PA [Anopheles gambiae str. PEST]	XP_319438	0	92	435.261	238	73	18.1363
CDS_7791_Trasncript_31609	399	AGAP010476-PA [Anopheles gambiae str. PEST] >gi|157018348|gb|EAA07158.4| AGAP010476-PA [Anopheles gambiae str. PEST]	XP_311468	0	85	197.208	132	73	32.5907
CDS_2968_Trasncript_19930	861	AGAP010537-PA [Anopheles gambiae str. PEST] >gi|116127995|gb|EAA09931.3| AGAP010537-PA [Anopheles gambiae str. PEST]	XP_314504	0	94	529.25	286	73	15.103
CDS_6048_Trasncript_28357	690	FAM18B [Anopheles darlingi]	ETN62514	0	81	296.59	219	73	18.846
CDS_3112_Trasncript_20506	1446	hypothetical protein AND_001850 [Anopheles darlingi]	ETN66365	0	65	396.356	452	73	8.99288
CDS_5109_Trasncript_26471	531	hypothetical protein ZHAS_00017611 [Anopheles sinensis]	KFB49467	0	56	72.7886	130	73	24.4891
CDS_7409_Trasncript_30830	402	AGAP000556-PA [Anopheles gambiae str. PEST] >gi|157018684|gb|EAA06627.4| AGAP000556-PA [Anopheles gambiae str. PEST]	XP_310527	0	96	163.696	88	72	31.9044
CDS_5385_Trasncript_27081	969	AGAP001450-PA [Anopheles gambiae str. PEST] >gi|116116418|gb|EAA01725.3| AGAP001450-PA [Anopheles gambiae str. PEST]	XP_321676	0	98	630.172	323	72	13.2359
CDS_5644_Trasncript_27599	813	AGAP002012-PA [Anopheles gambiae str. PEST] >gi|333469802|gb|EAA43063.5| AGAP002012-PA [Anopheles gambiae str. PEST]	XP_321045	0	86	324.709	271	72	15.7756
CDS_4628_Trasncript_25389	393	AGAP002730-PA [Anopheles gambiae str. PEST] >gi|21295988|gb|EAA08133.1| AGAP002730-PA [Anopheles gambiae str. PEST]	XP_312196	0	99	260.766	130	72	32.635
CDS_5735_Trasncript_27786	417	AGAP004191-PA [Anopheles gambiae str. PEST] >gi|160014141|sp|Q7QB45.3|MED22_ANOGA RecName: Full=Mediator of RNA polymerase II transcription subunit 22; AltName: Full=Mediator complex subunit 22 [Anopheles gambiae] >gi|333468662|gb|EAA08688.3| AGAP004191-PA [Anopheles gambiae str. PEST]	XP_313084	0	100	279.641	138	72	30.7568
CDS_6117_Trasncript_28495	534	AGAP006522-PA [Anopheles gambiae str. PEST] >gi|157016295|gb|EAA11346.4| AGAP006522-PA [Anopheles gambiae str. PEST]	XP_316555	0	99	358.992	177	72	24.0179
CDS_4916_Trasncript_26075	813	AGAP008176-PA [Anopheles gambiae str. PEST] >gi|157014970|gb|EAA12398.5| AGAP008176-PA [Anopheles gambiae str. PEST]	XP_317288	0	94	508.064	269	72	15.7756
CDS_5123_Trasncript_26493	423	AGAP009107-PA [Anopheles gambiae str. PEST] >gi|116117693|gb|EAA15079.3| AGAP009107-PA [Anopheles gambiae str. PEST]	XP_319858	0	90	234.572	133	72	30.3205
CDS_4986_Trasncript_26222	798	AGAP009993-PA [Anopheles gambiae str. PEST] >gi|157014165|gb|EAA13880.4| AGAP009993-PA [Anopheles gambiae str. PEST]	XP_319133	0	87	439.884	266	72	16.0721
CDS_3723_Trasncript_22676	1086	AGAP011834-PA [Anopheles gambiae str. PEST] >gi|157013368|gb|EAA00735.4| AGAP011834-PA [Anopheles gambiae str. PEST]	XP_320682	0	95	669.848	363	72	11.8099
CDS_5283_Trasncript_26851	402	AGAP013212-PA [Anopheles gambiae str. PEST] >gi|333467831|gb|EGK96712.1| AGAP013212-PA [Anopheles gambiae str. PEST]	XP_003436301	0	97	214.927	134	72	31.9044
CDS_2981_Trasncript_19995	1452	cytochrome P450 [Anopheles funestus]	ACG68814	0	95	909.057	483	72	8.83304
CDS_6368_Trasncript_28995	372	SM protein G [Anopheles darlingi]	ETN58879	0	89	209.92	133	72	34.4773
CDS_2382_Trasncript_17170	891	AGAP000402-PA [Anopheles gambiae str. PEST] >gi|333467051|gb|EAL41212.3| AGAP000402-PA [Anopheles gambiae str. PEST]	XP_565967	0	78	290.812	214	71	14.1947
CDS_333_Trasncript_2899	1320	AGAP001787-PA-like protein [Anopheles sinensis]	KFB42362	0	95	499.59	275	71	9.58139
CDS_5320_Trasncript_26942	1098	AGAP002356-PA [Anopheles gambiae str. PEST] >gi|333468343|gb|EAA08221.4| AGAP002356-PA [Anopheles gambiae str. PEST]	XP_312593	0	100	702.59	365	71	11.5186
CDS_3895_Trasncript_23240	966	AGAP003208-PA [Anopheles gambiae str. PEST] >gi|116129160|gb|EAA08402.3| AGAP003208-PA [Anopheles gambiae str. PEST]	XP_312915	0	97	610.912	321	71	13.0926
CDS_8575_Trasncript_39794	1326	AGAP003236-PA [Anopheles gambiae str. PEST] >gi|157017774|gb|EAA08396.5| AGAP003236-PA [Anopheles gambiae str. PEST]	XP_312943	0	91	764.222	440	71	9.53804
CDS_4196_Trasncript_24168	549	AGAP003344-PA [Anopheles gambiae str. PEST] >gi|333469242|gb|EAA09663.4| AGAP003344-PA [Anopheles gambiae str. PEST]	XP_314243	0	98	365.54	181	71	23.0372
CDS_4941_Trasncript_26127	537	AGAP003599-PA [Anopheles gambiae str. PEST] >gi|116128722|gb|EAA08884.3| AGAP003599-PA [Anopheles gambiae str. PEST]	XP_313357	0	98	273.092	173	71	23.552
CDS_3418_Trasncript_21707	741	AGAP003935-PA [Anopheles gambiae str. PEST] >gi|55236627|gb|EAA13600.2| AGAP003935-PA [Anopheles gambiae str. PEST]	XP_318387	0	99	503.056	246	71	17.0681
CDS_4604_Trasncript_25342	1209	AGAP005989-PA [Anopheles gambiae str. PEST] >gi|157015890|gb|EAL39973.3| AGAP005989-PA [Anopheles gambiae str. PEST]	XP_556667	0	95	619.387	401	71	10.4611
CDS_1789_Trasncript_13932	774	AGAP012412-PA [Anopheles gambiae str. PEST] >gi|116116729|gb|EAU75755.1| AGAP012412-PA [Anopheles gambiae str. PEST]	XP_001238258	0	100	535.413	257	71	16.3404
CDS_6863_Trasncript_29864	408	PREDICTED: uncharacterized protein LOC103524132 [Diaphorina citri]	XP_008487357	0	60	95.9005	135	71	30.9986
CDS_3849_Trasncript_23069	1140	AGAP001440-PA [Anopheles gambiae str. PEST] >gi|347965904|ref|XP_003435832.1| AGAP001440-PB [Anopheles gambiae str. PEST] >gi|333470301|gb|EAA01750.5| AGAP001440-PA [Anopheles gambiae str. PEST] >gi|333470302|gb|EGK97581.1| AGAP001440-PB [Anopheles gambiae str. PEST]	XP_321691	0	99	684.485	380	70	10.938
CDS_5452_Trasncript_27206	537	AGAP001881-PA [Anopheles gambiae str. PEST] >gi|333469917|gb|EDO63222.2| AGAP001881-PA [Anopheles gambiae str. PEST]	XP_001689317	0	91	289.271	173	70	23.2203
CDS_8054_Trasncript_32778	669	AGAP002874-PA [Anopheles gambiae str. PEST] >gi|333467875|gb|EAA07548.6| AGAP002874-PA [Anopheles gambiae str. PEST]	XP_312040	0	85	328.561	221	70	18.6387
CDS_103_Trasncript_940	1083	AGAP003061-PA [Anopheles gambiae str. PEST] >gi|333468408|gb|EAA44763.5| AGAP003061-PA [Anopheles gambiae str. PEST]	XP_312747	0	92	595.504	357	70	11.5137
CDS_35_Trasncript_285	744	AGAP007670-PB-like protein [Anopheles sinensis]	KFB36618	0	96	466.848	244	70	16.7598
CDS_5052_Trasncript_26352	1263	AGAP007958-PA [Anopheles gambiae str. PEST] >gi|116123281|gb|EAA12859.3| AGAP007958-PA [Anopheles gambiae str. PEST]	XP_317513	0	95	749.969	416	70	9.87277
CDS_4979_Trasncript_26207	1053	AGAP010514-PA [Anopheles gambiae str. PEST] >gi|116127984|gb|EAA09900.4| AGAP010514-PA [Anopheles gambiae str. PEST]	XP_314487	0	93	637.491	350	70	11.8417
CDS_3045_Trasncript_20247	894	AGAP010836-PA [Anopheles gambiae str. PEST] >gi|157019463|gb|EAA45311.4| AGAP010836-PA [Anopheles gambiae str. PEST]	XP_309872	0	92	484.567	284	70	13.9478
CDS_6344_Trasncript_28941	882	AGAP011560-PA [Anopheles gambiae str. PEST] >gi|157019294|gb|EAA05681.4| AGAP011560-PA [Anopheles gambiae str. PEST]	XP_309947	0	94	560.066	294	70	14.1375
CDS_3845_Trasncript_23057	876	hypothetical protein AND_007615 [Anopheles darlingi]	ETN60789	0	80	369.777	261	70	14.2344
CDS_6016_Trasncript_28295	1386	hypothetical protein AND_009029 [Anopheles darlingi]	ETN59378	0	55	296.204	508	70	8.99661
CDS_7581_Trasncript_31180	786	hypothetical protein ZHAS_00022217 [Anopheles sinensis]	KFB53968	0	94	419.853	263	70	15.8643
CDS_6588_Trasncript_29396	753	AGAP002339-PA [Anopheles gambiae str. PEST] >gi|333468361|gb|EAA07461.4| AGAP002339-PA [Anopheles gambiae str. PEST]	XP_312629	0	86	396.741	258	69	16.3229
CDS_5571_Trasncript_27474	897	AGAP003336-PA [Anopheles gambiae str. PEST] >gi|333469232|gb|EAA09638.5| AGAP003336-PA [Anopheles gambiae str. PEST]	XP_314232	0	85	464.922	300	69	13.7025
CDS_4906_Trasncript_26042	1035	AGAP003721-PA [Anopheles gambiae str. PEST] >gi|55243841|gb|EAA06097.2| AGAP003721-PA [Anopheles gambiae str. PEST]	XP_310251	0	97	632.484	321	69	11.8755
CDS_3653_Trasncript_22433	561	AGAP004227-PA [Anopheles gambiae str. PEST] >gi|157017635|gb|EAA08617.4| AGAP004227-PA [Anopheles gambiae str. PEST]	XP_313136	0	100	387.111	186	69	21.9094
CDS_6424_Trasncript_29108	402	AGAP004775-PA [Anopheles gambiae str. PEST] >gi|158297881|ref|XP_318039.3| AGAP004775-PB [Anopheles gambiae str. PEST] >gi|157014539|gb|EDO63501.1| AGAP004775-PA [Anopheles gambiae str. PEST] >gi|157014540|gb|EAA13255.4| AGAP004775-PB [Anopheles gambiae str. PEST]	XP_001689084	0	99	258.455	126	69	30.5751
CDS_3465_Trasncript_21862	453	AGAP006140-PA [Anopheles gambiae str. PEST] >gi|157016027|gb|EAA11211.4| AGAP006140-PA [Anopheles gambiae str. PEST]	XP_316202	0	93	197.208	109	69	27.1328
CDS_3527_Trasncript_22034	1002	AGAP007871-PA [Anopheles gambiae str. PEST] >gi|55237835|gb|EAA12891.2| AGAP007871-PA [Anopheles gambiae str. PEST]	XP_317621	0	97	628.246	334	69	12.2666
CDS_3454_Trasncript_21843	1110	AGAP008548-PA [Anopheles gambiae str. PEST] >gi|157016633|gb|EAU76693.2| AGAP008548-PA [Anopheles gambiae str. PEST]	XP_001237582	0	90	607.06	342	69	11.0731
CDS_2483_Trasncript_17590	990	AGAP010935-PA [Anopheles gambiae str. PEST] >gi|157019393|gb|EAA05538.4| AGAP010935-PA [Anopheles gambiae str. PEST]	XP_309759	0	95	623.239	329	69	12.4153
CDS_6119_Trasncript_28498	447	AGAP012195-PA [Anopheles gambiae str. PEST] >gi|116116915|gb|EAA00473.4| AGAP012195-PA [Anopheles gambiae str. PEST]	XP_320337	0	95	187.963	123	69	27.497
CDS_6306_Trasncript_28880	411	AGAP013286-PD [Anopheles gambiae str. PEST] >gi|333467749|gb|EGK96679.1| AGAP013286-PD [Anopheles gambiae str. PEST]	XP_003436334	0	97	282.722	136	69	29.9055
CDS_3247_Trasncript_21042	684	Anopheles gambiae str. PEST AGAP012500-PA [Anopheles gambiae str. PEST] >gi|116133179|gb|EAA02942.2| AGAP012500-PA [Anopheles gambiae str. PEST]	XP_307137	0	78	283.108	225	69	17.9696
CDS_7350_Trasncript_30729	888	beta-1,4-galactosyltransferase [Aedes aegypti] >gi|108876144|gb|EAT40369.1| AAEL007895-PA [Aedes aegypti]	XP_001653000	0	88	436.032	290	69	13.8414
CDS_809_Trasncript_6434	933	GK25464 [Drosophila willistoni] >gi|194166925|gb|EDW81826.1| GK25464 [Drosophila willistoni]	XP_002070840	0	57	137.502	178	69	13.1738
CDS_4695_Trasncript_25568	315	hypothetical protein ZHAS_00002139 [Anopheles sinensis]	KFB35441	0	97	200.29	104	69	39.0196
CDS_4611_Trasncript_25351	684	AGAP000300-PA [Anopheles gambiae str. PEST] >gi|333467141|gb|EAA06526.5| AGAP000300-PA [Anopheles gambiae str. PEST]	XP_310823	0	97	440.269	221	68	17.7091
CDS_3663_Trasncript_22455	630	AGAP004164-PA [Anopheles gambiae str. PEST] >gi|97536307|sp|Q93112.2|GST1C_ANOGA RecName: Full=Glutathione S-transferase 1, isoform C; AltName: Full=AgGst1-alpha; AltName: Full=Aggst1-5; AltName: Full=DDT-dehydrochlorinase; AltName: Full=GST class-theta [Anopheles gambiae] >gi|3511226|gb|AAC79993.1| glutathione S-transferase [Anopheles gambiae] >gi|30177067|gb|EAA08605.2| AGAP004164-PA [Anopheles…	XP_313049	0	97	418.313	209	68	19.2271
CDS_7497_Trasncript_30979	357	AGAP004867-PA [Anopheles gambiae str. PEST] >gi|116128098|gb|EAA09716.3| AGAP004867-PA [Anopheles gambiae str. PEST]	XP_314319	0	100	155.992	118	68	33.9301
CDS_2643_Trasncript_18388	1260	AGAP004945-PA [Anopheles gambiae str. PEST] >gi|157016569|gb|EAA10461.5| AGAP004945-PA [Anopheles gambiae str. PEST]	XP_315043	0	95	725.317	423	68	9.61353
CDS_540_Trasncript_4239	1125	AGAP006509-PA [Anopheles gambiae str. PEST] >gi|160177603|sp|Q7Q5D4.4|S35B3_ANOGA RecName: Full=Adenosine 3'-phospho 5'-phosphosulfate transporter 2; AltName: Full=PAPS transporter 2; AltName: Full=Solute carrier family 35 member B3 homolog [Anopheles gambiae] >gi|157016284|gb|EAA11308.4| AGAP006509-PA [Anopheles gambiae str. PEST]	XP_316536	0	96	658.292	377	68	10.7671
CDS_952_Trasncript_7785	1521	AGAP008147-PA [Anopheles gambiae str. PEST] >gi|74802307|sp|Q7Q412.2|RTCB_ANOGA RecName: Full=tRNA-splicing ligase RtcB homolog [Anopheles gambiae] >gi|55237536|gb|EAA12412.2| AGAP008147-PA [Anopheles gambiae str. PEST]	XP_317316	0	99	1052.35	506	68	7.96387
CDS_5695_Trasncript_27694	1146	AGAP008929-PA [Anopheles gambiae str. PEST] >gi|157013587|gb|EAA14818.5| AGAP008929-PA [Anopheles gambiae str. PEST]	XP_319682	0	99	803.897	381	68	10.5698
CDS_7472_Trasncript_30941	573	AGAP010972-PA [Anopheles gambiae str. PEST] >gi|157019374|gb|EAU77464.2| AGAP010972-PA [Anopheles gambiae str. PEST]	XP_001230640	0	96	321.627	170	68	21.1397
CDS_6455_Trasncript_29159	630	AGAP011363-PA [Anopheles gambiae str. PEST] >gi|157014741|gb|EAU76291.2| AGAP011363-PA [Anopheles gambiae str. PEST]	XP_001238010	0	100	436.032	209	68	19.2271
CDS_6513_Trasncript_29274	396	AGAP011445-PA [Anopheles gambiae str. PEST] >gi|116122756|gb|EAL39487.2| AGAP011445-PA [Anopheles gambiae str. PEST]	XP_554773	0	92	198.364	131	68	30.5885
CDS_2961_Trasncript_19902	723	AGAP011886-PA [Anopheles gambiae str. PEST] >gi|157013341|gb|EAA00165.4| AGAP011886-PA [Anopheles gambiae str. PEST]	XP_320639	0	96	415.231	211	68	16.7539
CDS_906_Trasncript_7373	1215	AGAP012379-PA [Anopheles gambiae str. PEST] >gi|157013032|gb|EAA00382.4| AGAP012379-PA [Anopheles gambiae str. PEST]	XP_320179	0	95	771.155	406	68	9.96958
CDS_1819_Trasncript_14064	861	pacifastin light chain [Anopheles sinensis]	KFB40411	0	69	287.345	284	68	14.0686
CDS_3038_Trasncript_20223	924	sulfotransferase (sult) [Anopheles darlingi]	ETN60366	0	85	480.715	308	68	13.1094
CDS_2111_Trasncript_15693	579	AGAP000338-PA [Anopheles gambiae str. PEST] >gi|157018828|gb|EAA06245.5| AGAP000338-PA [Anopheles gambiae str. PEST]	XP_310779	0	85	291.967	190	67	20.613
CDS_6619_Trasncript_29441	486	AGAP000500-PD [Anopheles gambiae str. PEST] >gi|333466965|gb|EGK96435.1| AGAP000500-PD [Anopheles gambiae str. PEST]	XP_003437013	0	96	291.967	161	67	24.5574
CDS_2242_Trasncript_16382	606	AGAP001403-PA [Anopheles gambiae str. PEST] >gi|333470337|gb|EDO63257.2| AGAP001403-PA [Anopheles gambiae str. PEST]	XP_001689352	0	94	359.377	190	67	19.6946
CDS_4544_Trasncript_25193	849	AGAP001546-PA [Anopheles gambiae str. PEST] >gi|333470198|gb|EAL38574.4| AGAP001546-PA [Anopheles gambiae str. PEST]	XP_551275	0	94	506.138	273	67	14.0576
CDS_1561_Trasncript_12408	828	AGAP002594-PA [Anopheles gambiae str. PEST] >gi|116129620|gb|EAA07644.3| AGAP002594-PA [Anopheles gambiae str. PEST]	XP_312344	0	88	370.933	213	67	14.4141
CDS_5139_Trasncript_26529	726	AGAP003811-PA [Anopheles gambiae str. PEST] >gi|333466788|gb|EAA05954.4| AGAP003811-PA [Anopheles gambiae str. PEST]	XP_310373	0	88	394.815	242	67	16.4393
CDS_3427_Trasncript_21750	717	AGAP006247-PA [Anopheles gambiae str. PEST] >gi|55239053|gb|EAA11576.2| AGAP006247-PA [Anopheles gambiae str. PEST]	XP_316313	0	99	409.453	239	67	16.6456
CDS_5065_Trasncript_26390	855	AGAP007140-PA [Anopheles gambiae str. PEST] >gi|157020356|gb|EAA04249.4| AGAP007140-PA [Anopheles gambiae str. PEST]	XP_308620	0	97	548.895	284	67	13.959
CDS_2680_Trasncript_18549	762	AGAP007477-PA [Anopheles gambiae str. PEST] >gi|157020075|gb|EAA04621.4| AGAP007477-PA [Anopheles gambiae str. PEST]	XP_308395	0	99	518.85	253	67	15.6626
CDS_3830_Trasncript_23001	738	AGAP007929-PA [Anopheles gambiae str. PEST] >gi|157015124|gb|EAA12670.4| AGAP007929-PA [Anopheles gambiae str. PEST]	XP_317552	0	76	315.849	247	67	16.172
CDS_3623_Trasncript_22319	627	AGAP008615-PA [Anopheles gambiae str. PEST] >gi|157016665|gb|EAA10213.5| AGAP008615-PA [Anopheles gambiae str. PEST]	XP_314711	0	96	351.288	187	67	19.0349
CDS_4553_Trasncript_25222	534	AGAP008708-PA [Anopheles gambiae str. PEST] >gi|116127851|gb|EAA10162.4| AGAP008708-PA [Anopheles gambiae str. PEST]	XP_314814	0	98	359.377	177	67	22.35
CDS_7952_Trasncript_31942	837	AGAP010687-PA [Anopheles gambiae str. PEST] >gi|55242893|gb|EAA07035.3| AGAP010687-PA [Anopheles gambiae str. PEST]	XP_311402	0	98	562.377	273	67	14.2592
CDS_2344_Trasncript_16930	966	AGAP011559-PA [Anopheles gambiae str. PEST] >gi|157019295|gb|EDO64394.1| AGAP011559-PA [Anopheles gambiae str. PEST]	XP_001688257	0	90	525.398	316	67	12.355
CDS_7776_Trasncript_31593	723	glycerol-3-phosphate dehydrogenase [Aedes aegypti] >gi|108883108|gb|EAT47333.1| AAEL001593-PA [Aedes aegypti]	XP_001653595	0	97	444.506	235	67	16.5075
CDS_6970_Trasncript_30027	492	vacuolar ATP synthase proteolipid subunit [Anopheles darlingi]	ETN60908	0	98	231.106	161	67	24.2579
CDS_5497_Trasncript_27311	780	AGAP001283-PA [Anopheles gambiae str. PEST] >gi|333470411|gb|EAA01723.5| AGAP001283-PA [Anopheles gambiae str. PEST]	XP_321867	0	90	419.468	259	66	15.0728
CDS_3815_Trasncript_22962	609	AGAP001865-PA [Anopheles gambiae str. PEST] >gi|157012518|gb|EAA01755.3| AGAP001865-PA [Anopheles gambiae str. PEST]	XP_321202	0	98	354.369	178	66	19.3051
CDS_4487_Trasncript_25037	750	AGAP002071-PA [Anopheles gambiae str. PEST] >gi|157012384|gb|EAA01050.4| AGAP002071-PA [Anopheles gambiae str. PEST]	XP_320975	0	98	488.804	234	66	15.6757
CDS_2723_Trasncript_18827	1047	AGAP002307-PA [Anopheles gambiae str. PEST] >gi|157018255|gb|EAA07486.3| AGAP002307-PA [Anopheles gambiae str. PEST]	XP_312664	0	96	591.652	349	66	11.229
CDS_3847_Trasncript_23065	732	AGAP002666-PA [Anopheles gambiae str. PEST] >gi|116129566|gb|EAA08176.3| AGAP002666-PA [Anopheles gambiae str. PEST]	XP_312258	0	95	471.085	250	66	16.0612
CDS_3394_Trasncript_21610	498	AGAP005049-PA [Anopheles gambiae str. PEST] >gi|157016997|gb|EAA09541.3| AGAP005049-PA [Anopheles gambiae str. PEST]	XP_313921	0	77	215.698	170	66	23.608
CDS_3007_Trasncript_20069	1143	AGAP005320-PA [Anopheles gambiae str. PEST] >gi|157015352|gb|EAA11310.4| AGAP005320-PA [Anopheles gambiae str. PEST]	XP_315334	0	92	598.201	381	66	10.2859
CDS_7102_Trasncript_30255	786	AGAP005710-PA [Anopheles gambiae str. PEST] >gi|157015651|gb|EAA10743.3| AGAP005710-PA [Anopheles gambiae str. PEST]	XP_315718	0	93	459.529	256	66	14.9577
CDS_4823_Trasncript_25856	903	AGAP006907-PA [Anopheles gambiae str. PEST] >gi|157020564|gb|EAA04233.4| AGAP006907-PA [Anopheles gambiae str. PEST]	XP_308848	0	94	580.482	301	66	13.0197
CDS_4495_Trasncript_25057	774	AGAP007254-PA [Anopheles gambiae str. PEST] >gi|157020248|gb|EAA04289.4| AGAP007254-PA [Anopheles gambiae str. PEST]	XP_308548	0	81	303.523	232	66	15.1896
CDS_3870_Trasncript_23156	711	AGAP007862-PA [Anopheles gambiae str. PEST] >gi|157015172|gb|EAU76389.2| AGAP007862-PA [Anopheles gambiae str. PEST]	XP_001237956	0	88	288.5	180	66	16.5355
CDS_3514_Trasncript_21994	702	AGAP009405-PA [Anopheles gambiae str. PEST] >gi|157019268|gb|EAA05760.4| AGAP009405-PA [Anopheles gambiae str. PEST]	XP_310082	0	84	384.03	233	66	16.7475
CDS_4027_Trasncript_23666	663	AGAP010466-PA-like protein [Anopheles sinensis]	KFB41676	0	63	97.4413	93	66	17.7327
CDS_7370_Trasncript_30764	471	AGAP011858-PA [Anopheles gambiae str. PEST] >gi|116117201|gb|EAA00149.3| AGAP011858-PA [Anopheles gambiae str. PEST]	XP_320662	0	77	200.29	156	66	24.9613
CDS_5614_Trasncript_27549	561	AGAP012042-PA [Anopheles gambiae str. PEST] >gi|116117050|gb|EAA00221.3| AGAP012042-PA [Anopheles gambiae str. PEST]	XP_320483	0	97	375.17	187	66	20.9568
CDS_3572_Trasncript_22158	528	AGAP012376-PA [Anopheles gambiae str. PEST] >gi|116116757|gb|EAU75759.1| AGAP012376-PA [Anopheles gambiae str. PEST]	XP_001238262	0	99	332.798	175	66	22.2666
CDS_1401_Trasncript_11288	1053	AGAP013143-PA-like protein [Anopheles sinensis]	KFB38118	0	59	212.616	372	66	11.165
CDS_5729_Trasncript_27774	834	glucosamine-6-phosphate isomerase [Aedes aegypti] >gi|157137846|ref|XP_001657192.1| glucosamine-6-phosphate isomerase [Aedes aegypti] >gi|157137848|ref|XP_001657193.1| glucosamine-6-phosphate isomerase [Aedes aegypti] >gi|122116491|sp|Q16HW7.1|GNPI_AEDAE RecName: Full=Glucosamine-6-phosphate isomerase; AltName: Full=Glucosamine-6-phosphate deaminase; Short=GNPDA; Short=GlcN6P deaminase [Aedes aeg…	XP_001657190	0	97	551.206	276	66	14.0969
CDS_7802_Trasncript_31622	1227	multiple inositol polyphosphate phosphatase [Anopheles darlingi]	ETN67875	0	85	598.971	373	66	9.58172
CDS_1098_Trasncript_8819	1038	putative nucleic acid binding protein [Anopheles gambiae]	AAA53488	0	70	321.242	292	66	11.3264
CDS_1979_Trasncript_15037	1017	serine/threonine-protein kinase wnk 1,3,4 [Aedes aegypti] >gi|108870510|gb|EAT34735.1| AAEL013057-PA [Aedes aegypti]	XP_001663256	0	95	523.857	267	66	11.5603
CDS_3386_Trasncript_21583	1071	AGAP000979-PA [Anopheles gambiae str. PEST] >gi|333466518|gb|EAL41674.4| AGAP000979-PA [Anopheles gambiae str. PEST]	XP_560198	0	69	320.472	363	65	10.8111
CDS_1978_Trasncript_15036	501	AGAP002851-PA [Anopheles gambiae str. PEST] >gi|55241924|gb|EAA07758.2| AGAP002851-PA [Anopheles gambiae str. PEST]	XP_312063	0	90	253.832	151	65	23.1111
CDS_7155_Trasncript_30360	360	AGAP004196-PA [Anopheles gambiae str. PEST] >gi|157017616|gb|EAU76964.2| AGAP004196-PA [Anopheles gambiae str. PEST]	XP_001230875	0	95	162.925	87	65	32.1629
CDS_7724_Trasncript_31481	870	AGAP004251-PA [Anopheles gambiae str. PEST] >gi|347971555|ref|XP_003436758.1| AGAP004251-PB [Anopheles gambiae str. PEST] >gi|333468719|gb|EAA08578.5| AGAP004251-PA [Anopheles gambiae str. PEST] >gi|333468720|gb|EGK97032.1| AGAP004251-PB [Anopheles gambiae str. PEST]	XP_313171	0	94	481.1	285	65	13.3088
CDS_2817_Trasncript_19257	996	AGAP004300-PA [Anopheles gambiae str. PEST] >gi|333468971|gb|EAA09173.5| AGAP004300-PA [Anopheles gambiae str. PEST]	XP_313574	0	94	601.282	331	65	11.6251
CDS_817_Trasncript_6511	921	AGAP004465-PA [Anopheles gambiae str. PEST] >gi|55240843|gb|EAA09266.2| AGAP004465-PA [Anopheles gambiae str. PEST]	XP_313763	0	97	605.52	306	65	12.5718
CDS_3404_Trasncript_21646	915	AGAP004557-PA [Anopheles gambiae str. PEST] >gi|116128605|gb|EAA09168.3| AGAP004557-PA [Anopheles gambiae str. PEST]	XP_313855	0	89	506.523	301	65	12.6543
CDS_3679_Trasncript_22512	447	AGAP004684-PA [Anopheles gambiae str. PEST] >gi|157021004|gb|EAA03199.3| AGAP004684-PA [Anopheles gambiae str. PEST]	XP_307264	0	85	105.145	130	65	25.903
CDS_9194_Trasncript_47565	639	AGAP008063-PA [Anopheles gambiae str. PEST] >gi|157015041|gb|EAA12694.3| AGAP008063-PA [Anopheles gambiae str. PEST]	XP_317396	0	95	394.43	211	65	18.1199
CDS_3408_Trasncript_21666	387	AGAP010212-PA [Anopheles gambiae str. PEST] >gi|157014290|gb|EAA14526.4| AGAP010212-PA [Anopheles gambiae str. PEST]	XP_319396	0	96	239.195	128	65	29.919
CDS_4946_Trasncript_26147	450	AGAP010682-PA [Anopheles gambiae str. PEST] >gi|116130104|gb|EAA07053.3| AGAP010682-PA [Anopheles gambiae str. PEST]	XP_311398	0	87	228.794	149	65	25.7303
CDS_5515_Trasncript_27358	1293	AGAP011653-PA-like protein [Anopheles sinensis]	KFB37701	0	85	432.95	283	65	8.95487
CDS_324_Trasncript_2824	939	nucleoporin [Culex quinquefasciatus] >gi|167881912|gb|EDS45295.1| nucleoporin [Culex quinquefasciatus]	XP_001847002	0	92	544.658	313	65	12.3308
CDS_3405_Trasncript_21654	717	AGAP001491-PA [Anopheles gambiae str. PEST] >gi|55233854|gb|EAA00886.2| AGAP001491-PA [Anopheles gambiae str. PEST]	XP_321630	0	97	441.039	238	64	15.9003
CDS_4011_Trasncript_23601	627	AGAP002948-PA [Anopheles gambiae str. PEST] >gi|157017847|gb|EAA07613.4| AGAP002948-PA [Anopheles gambiae str. PEST]	XP_311951	0	99	390.578	208	64	18.1826
CDS_3104_Trasncript_20474	615	AGAP006187-PA-like protein [Anopheles sinensis]	KFB45603	0	92	209.149	152	64	18.5374
CDS_4589_Trasncript_25305	447	AGAP007583-PB [Anopheles gambiae str. PEST] >gi|116132084|gb|EAA04483.4| AGAP007583-PB [Anopheles gambiae str. PEST]	XP_308292	0	83	227.254	148	64	25.5045
CDS_7817_Trasncript_31646	300	AGAP008501-PA-like protein [Anopheles sinensis]	KFB39551	0	100	140.198	68	64	38.0017
CDS_3300_Trasncript_21221	1038	AGAP008652-PA [Anopheles gambiae str. PEST] >gi|157016690|gb|EAA10140.4| AGAP008652-PA [Anopheles gambiae str. PEST]	XP_314749	0	93	603.594	329	64	10.9832
CDS_2862_Trasncript_19447	1194	AGAP008770-PA [Anopheles gambiae str. PEST] >gi|157016766|gb|EAL40302.3| AGAP008770-PA [Anopheles gambiae str. PEST]	XP_557938	0	92	529.635	320	64	9.54817
CDS_4697_Trasncript_25570	1392	AGAP009240-PA [Anopheles gambiae str. PEST] >gi|157013795|gb|EAA14939.4| AGAP009240-PA [Anopheles gambiae str. PEST]	XP_320018	0	91	733.406	445	64	8.19002
CDS_7489_Trasncript_30966	780	AGAP009624-PA [Anopheles gambiae str. PEST] >gi|157013906|gb|EAA13811.4| AGAP009624-PA [Anopheles gambiae str. PEST]	XP_318656	0	83	387.497	255	64	14.616
CDS_7897_Trasncript_31797	444	AGAP010701-PA-like protein [Anopheles sinensis]	KFB51781	0	96	200.675	104	64	25.6768
CDS_7542_Trasncript_31085	1401	GG23150 [Drosophila erecta] >gi|190662719|gb|EDV59911.1| GG23150 [Drosophila erecta]	XP_001970852	0	48	129.798	362	64	8.13741
CDS_1569_Trasncript_12466	495	glutathione S-transferase, partial [Anopheles gambiae]	AAA29358	0	98	327.02	164	64	23.0313
CDS_6150_Trasncript_28573	711	hypothetical protein AND_000635 [Anopheles darlingi]	ETN67555	0	87	358.221	214	64	16.0345
CDS_5050_Trasncript_26350	426	signal recognition particle, 14kD, putative [Aedes aegypti] >gi|108883491|gb|EAT47716.1| AAEL001177-PA [Aedes aegypti]	XP_001658168	0	95	178.718	94	64	26.7618
CDS_4126_Trasncript_23936	1284	AGAP000270-PA [Anopheles gambiae str. PEST] >gi|333467165|gb|EAA06711.4| AGAP000270-PA [Anopheles gambiae str. PEST]	XP_310849	0	77	442.58	429	63	8.74017
CDS_6046_Trasncript_28352	303	AGAP004079-PA [Anopheles gambiae str. PEST] >gi|333466630|gb|EAA05379.5| AGAP004079-PA [Anopheles gambiae str. PEST]	XP_309631	0	92	192.971	100	63	37.0375
CDS_4459_Trasncript_24968	555	AGAP005267-PA [Anopheles gambiae str. PEST] >gi|116131917|gb|EAA04801.3| AGAP005267-PA [Anopheles gambiae str. PEST]	XP_309056	0	98	305.449	184	63	20.2205
CDS_4615_Trasncript_25360	531	AGAP006576-PC [Anopheles gambiae str. PEST] >gi|157016343|gb|EAA44260.4| AGAP006576-PC [Anopheles gambiae str. PEST]	XP_316604	0	95	335.495	171	63	21.1344
CDS_2120_Trasncript_15739	876	AGAP007632-PA [Anopheles gambiae str. PEST] >gi|157019932|gb|EAA04048.4| AGAP007632-PA [Anopheles gambiae str. PEST]	XP_308238	0	72	305.834	292	63	12.8109
CDS_1697_Trasncript_13276	1122	AGAP008299-PA [Anopheles gambiae str. PEST] >gi|157014902|gb|EAL39599.3| AGAP008299-PA [Anopheles gambiae str. PEST]	XP_555163	0	90	610.142	372	63	10.0021
CDS_2657_Trasncript_18436	681	AGAP008354-PA [Anopheles gambiae str. PEST] >gi|116122999|gb|EAA12165.3| AGAP008354-PA [Anopheles gambiae str. PEST]	XP_317101	0	94	449.899	231	63	16.4793
CDS_3330_Trasncript_21329	558	AGAP008474-PA [Anopheles gambiae str. PEST] >gi|55237221|gb|EAA12727.2| AGAP008474-PA [Anopheles gambiae str. PEST]	XP_316971	0	96	358.607	185	63	20.1118
CDS_2377_Trasncript_17143	987	AGAP011972-PA [Anopheles gambiae str. PEST] >gi|116117114|gb|EAA00354.3| AGAP011972-PA [Anopheles gambiae str. PEST]	XP_320560	0	94	598.586	329	63	11.3702
CDS_4740_Trasncript_25694	573	AGAP013023-PA [Anopheles gambiae str. PEST] >gi|333468613|gb|EGK96998.1| AGAP013023-PA [Anopheles gambiae str. PEST]	XP_003436725	0	77	209.534	199	63	19.5853
CDS_1129_Trasncript_9058	804	conserved hypothetical protein [Culex quinquefasciatus] >gi|167877278|gb|EDS40661.1| conserved hypothetical protein [Culex quinquefasciatus]	XP_001845537	0	68	98.2117	110	63	13.9582
CDS_3347_Trasncript_21425	603	AGAP000813-PA [Anopheles gambiae str. PEST] >gi|333467585|gb|EAA06839.5| AGAP000813-PA [Anopheles gambiae str. PEST]	XP_311351	0	83	311.997	204	62	18.3155
CDS_5835_Trasncript_27983	438	AGAP000995-PA [Anopheles gambiae str. PEST] >gi|333466533|gb|EAA04896.4| AGAP000995-PA [Anopheles gambiae str. PEST]	XP_309190	0	99	289.271	145	62	25.2152
CDS_9662_Trasncript_54079	798	AGAP001392-PA-like protein [Anopheles sinensis]	KFB52583	0	82	309.301	247	62	13.8399
CDS_4863_Trasncript_25942	564	AGAP002286-PA [Anopheles gambiae str. PEST] >gi|157020765|gb|EAA03738.4| AGAP002286-PA [Anopheles gambiae str. PEST]	XP_307892	0	94	324.324	172	62	19.582
CDS_9637_Trasncript_53876	1659	AGAP002598-PA [Anopheles gambiae str. PEST] >gi|333468139|gb|EDO64227.2| AGAP002598-PA [Anopheles gambiae str. PEST]	XP_001688375	0	92	924.465	518	62	6.65717
CDS_3822_Trasncript_22982	792	AGAP004797-PA [Anopheles gambiae str. PEST] >gi|116122346|gb|EAA13278.4| AGAP004797-PA [Anopheles gambiae str. PEST]	XP_318014	0	92	456.062	249	62	13.9448
CDS_2293_Trasncript_16661	1119	AGAP004820-PA [Anopheles gambiae str. PEST] >gi|116122330|gb|EAA13248.3| AGAP004820-PA [Anopheles gambiae str. PEST]	XP_317988	0	90	611.298	366	62	9.86974
CDS_2926_Trasncript_19753	648	AGAP005226-PA [Anopheles gambiae str. PEST] >gi|116128345|gb|EAA09343.3| AGAP005226-PA [Anopheles gambiae str. PEST]	XP_314130	0	99	369.007	180	62	17.0436
CDS_7095_Trasncript_30246	774	AGAP006399-PA [Anopheles gambiae str. PEST] >gi|30176043|gb|EAA10739.2| AGAP006399-PA [Anopheles gambiae str. PEST]	XP_316432	0	95	487.649	251	62	14.269
CDS_4381_Trasncript_24739	561	AGAP006470-PA [Anopheles gambiae str. PEST] >gi|157016253|gb|EAL40090.3| AGAP006470-PA [Anopheles gambiae str. PEST]	XP_557147	0	92	340.502	179	62	19.6867
CDS_5546_Trasncript_27420	471	AGAP006575-PA [Anopheles gambiae str. PEST] >gi|21299129|gb|EAA11274.1| AGAP006575-PA [Anopheles gambiae str. PEST]	XP_316602	0	95	239.965	122	62	23.4485
CDS_482_Trasncript_3842	951	AGAP007215-PA [Anopheles gambiae str. PEST] >gi|116132327|gb|EAA04228.3| AGAP007215-PA [Anopheles gambiae str. PEST]	XP_308570	0	93	572.007	310	62	11.6133
CDS_7537_Trasncript_31080	420	AGAP008503-PA [Anopheles gambiae str. PEST] >gi|157014763|gb|EAA12863.3| AGAP008503-PA [Anopheles gambiae str. PEST]	XP_316939	0	98	224.172	139	62	26.2958
CDS_5575_Trasncript_27479	1008	AGAP009259-PA [Anopheles gambiae str. PEST] >gi|157013811|gb|EAA14949.3| AGAP009259-PA [Anopheles gambiae str. PEST]	XP_320051	0	93	590.882	332	62	10.9566
CDS_1317_Trasncript_10588	543	AGAP010624-PA-like protein [Anopheles sinensis]	KFB51155	0	100	373.244	180	62	20.3393
CDS_10715_Trasncript_68389	1206	AGAP010723-PA [Anopheles gambiae str. PEST] >gi|157018496|gb|EAA07056.3| AGAP010723-PA [Anopheles gambiae str. PEST]	XP_311438	0	96	768.074	401	62	9.15775
CDS_4282_Trasncript_24432	654	AGAP010733-PA [Anopheles gambiae str. PEST] >gi|157018504|gb|EAA07047.4| AGAP010733-PA [Anopheles gambiae str. PEST]	XP_311447	0	88	338.191	211	62	16.8872
CDS_3100_Trasncript_20451	711	AGAP011108-PA [Anopheles gambiae str. PEST] >gi|116131751|gb|EAA05247.3| AGAP011108-PA [Anopheles gambiae str. PEST]	XP_309537	0	92	436.802	240	62	15.5334
CDS_866_Trasncript_6940	1005	AGAP011744-PA-like protein [Anopheles sinensis]	KFB37814	0	95	525.783	302	62	10.9893
CDS_4319_Trasncript_24548	471	AGAP013413-PA-like protein [Anopheles sinensis]	KFB36767	0	89	253.062	146	62	23.4485
CDS_1840_Trasncript_14192	1020	formyl-coenzyme A transferase [Anopheles darlingi]	ETN67152	0	92	606.29	340	62	10.8277
CDS_4831_Trasncript_25879	990	Transposon Tf2-6 polyprotein [Thelohanellus kitauei]	KII70242	0	56	197.593	316	62	11.1558
CDS_6272_Trasncript_28818	771	AGAP000881-PA-like protein [Anopheles sinensis]	KFB50330	0	96	481.485	251	61	14.0935
CDS_2075_Trasncript_15513	660	AGAP002406-PA [Anopheles gambiae str. PEST] >gi|157018177|gb|EAA07665.4| AGAP002406-PA [Anopheles gambiae str. PEST]	XP_312546	0	89	380.563	228	61	16.4638
CDS_3326_Trasncript_21297	606	AGAP002426-PA [Anopheles gambiae str. PEST] >gi|182671625|sp|Q7PRB5.3|OPI10_ANOGA RecName: Full=Protein OPI10 homolog [Anopheles gambiae] >gi|116129746|gb|EAA07533.4| AGAP002426-PA [Anopheles gambiae str. PEST]	XP_312519	0	99	330.487	201	61	17.9309
CDS_6488_Trasncript_29228	705	AGAP003815-PA [Anopheles gambiae str. PEST] >gi|116130995|gb|EAA06076.4| AGAP003815-PA [Anopheles gambiae str. PEST]	XP_310376	0	92	365.925	223	61	15.4129
CDS_5406_Trasncript_27115	573	AGAP004307-PA [Anopheles gambiae str. PEST] >gi|347971671|ref|XP_003436781.1| AGAP004307-PB [Anopheles gambiae str. PEST] >gi|157017229|gb|EAA44559.3| AGAP004307-PA [Anopheles gambiae str. PEST] >gi|333468976|gb|EGK97139.1| AGAP004307-PB [Anopheles gambiae str. PEST]	XP_313579	0	88	325.094	189	61	18.9635
CDS_4476_Trasncript_24999	1203	AGAP004749-PA [Anopheles gambiae str. PEST] >gi|158297944|ref|XP_318069.4| AGAP004749-PB [Anopheles gambiae str. PEST] >gi|157014569|gb|EDO63510.1| AGAP004749-PA [Anopheles gambiae str. PEST] >gi|157014570|gb|EAA13292.4| AGAP004749-PB [Anopheles gambiae str. PEST]	XP_001689093	0	92	701.819	400	61	9.03251
CDS_1887_Trasncript_14519	861	AGAP004849-PA [Anopheles gambiae str. PEST] >gi|116128109|gb|EAA09682.3| AGAP004849-PA [Anopheles gambiae str. PEST]	XP_314342	0	89	399.438	256	61	12.6203
CDS_1147_Trasncript_9229	1116	AGAP005044-PA [Anopheles gambiae str. PEST] >gi|157016993|gb|EAA09437.3| AGAP005044-PA [Anopheles gambiae str. PEST]	XP_313915	0	95	682.945	373	61	9.73666
CDS_2035_Trasncript_15334	1443	AGAP005299-PA [Anopheles gambiae str. PEST] >gi|157019823|gb|EAA04790.4| AGAP005299-PA [Anopheles gambiae str. PEST]	XP_309090	0	87	780.785	490	61	7.53022
CDS_3042_Trasncript_20241	837	AGAP006391-PA [Anopheles gambiae str. PEST] >gi|116127061|gb|EAA11203.4| AGAP006391-PA [Anopheles gambiae str. PEST]	XP_316424	0	95	491.5	273	61	12.9822
CDS_2797_Trasncript_19155	393	AGAP007024-PA [Anopheles gambiae str. PEST] >gi|55245829|gb|EAA04212.2| AGAP007024-PA [Anopheles gambiae str. PEST]	XP_308748	0	100	271.552	130	61	27.6491
CDS_2235_Trasncript_16352	1239	AGAP007117-PA [Anopheles gambiae str. PEST] >gi|157020377|gb|EAL41872.3| AGAP007117-PA [Anopheles gambiae str. PEST]	XP_565083	0	91	704.901	409	61	8.77007
CDS_5727_Trasncript_27772	1380	AGAP007563-PA [Anopheles gambiae str. PEST] >gi|157019994|gb|EDO64541.1| AGAP007563-PA [Anopheles gambiae str. PEST]	XP_001687892	0	89	226.868	454	61	7.87399
CDS_3771_Trasncript_22829	624	AGAP008428-PA [Anopheles gambiae str. PEST] >gi|157014819|gb|EAA12446.4| AGAP008428-PA [Anopheles gambiae str. PEST]	XP_317017	0	95	402.134	209	61	17.4136
CDS_7721_Trasncript_31472	546	AGAP008921-PA [Anopheles gambiae str. PEST] >gi|55235232|gb|EAL38981.1| AGAP008921-PA [Anopheles gambiae str. PEST]	XP_552809	0	74	130.954	185	61	19.9013
CDS_2263_Trasncript_16522	969	AGAP009153-PA [Anopheles gambiae str. PEST] >gi|157013741|gb|EDO63397.1| AGAP009153-PA [Anopheles gambiae str. PEST]	XP_001689219	0	93	516.153	303	61	11.2137
CDS_3401_Trasncript_21639	798	AGAP009154-PA [Anopheles gambiae str. PEST] >gi|62899868|sp|Q7PVX8.2|ARPC2_ANOGA RecName: Full=Probable actin-related protein 2/3 complex subunit 2; AltName: Full=Arp2/3 complex 34 kDa subunit; Short=p34-ARC [Anopheles gambiae] >gi|55235491|gb|EAA14760.3| AGAP009154-PA [Anopheles gambiae str. PEST]	XP_319914	0	99	531.561	266	61	13.6167
CDS_4254_Trasncript_24343	570	AGAP009165-PA [Anopheles gambiae str. PEST] >gi|116117756|gb|EAA14961.3| AGAP009165-PA [Anopheles gambiae str. PEST]	XP_319927	0	91	294.664	165	61	19.0634
CDS_7209_Trasncript_30464	750	AGAP010866-PA [Anopheles gambiae str. PEST] >gi|157019441|gb|EAA05555.4| AGAP010866-PA [Anopheles gambiae str. PEST]	XP_309839	0	92	451.825	249	61	14.4881
CDS_6308_Trasncript_28882	846	AGAP010910-PA [Anopheles gambiae str. PEST] >gi|157019412|gb|EAA05592.4| AGAP010910-PA [Anopheles gambiae str. PEST]	XP_309785	0	98	563.918	282	61	12.8441
CDS_7840_Trasncript_31691	627	conserved hypothetical protein [Culex quinquefasciatus] >gi|167862243|gb|EDS25626.1| conserved hypothetical protein [Culex quinquefasciatus]	XP_001841673	0	57	95.5153	144	61	17.3303
CDS_6127_Trasncript_28509	729	DEAD box ATP-dependent RNA helicase [Aedes aegypti] >gi|94468806|gb|ABF18252.1| ATP-dependent RNA helicase [Aedes aegypti] >gi|108883476|gb|EAT47701.1| AAEL001216-PA [Aedes aegypti]	XP_001658306	0	99	457.218	242	61	14.9055
CDS_4645_Trasncript_25446	906	glucose transporter [Aedes aegypti] >gi|108880723|gb|EAT44948.1| AAEL003718-PA [Aedes aegypti]	XP_001664054	0	99	435.261	243	61	11.9935
CDS_7325_Trasncript_30688	990	hypothetical protein ZHAS_00006401 [Anopheles sinensis]	KFB39077	0	96	584.334	325	61	10.9759
CDS_8177_Trasncript_33892	975	adiponectin receptor 1 [Nasonia vitripennis] >gi|229577058|ref|NP_001153423.1| adiponectin receptor 1 [Nasonia vitripennis]	NP_001153422	0	89	530.02	313	60	10.962
CDS_3381_Trasncript_21566	819	AGAP000126-PA [Anopheles gambiae str. PEST] >gi|333467304|gb|EAA06545.5| AGAP000126-PA [Anopheles gambiae str. PEST]	XP_311021	0	93	469.159	270	60	13.05
CDS_1896_Trasncript_14577	549	AGAP000543-PA [Anopheles gambiae str. PEST] >gi|116130405|gb|EAA06271.3| AGAP000543-PA [Anopheles gambiae str. PEST]	XP_310541	0	90	261.536	182	60	19.4681
CDS_5641_Trasncript_27597	735	AGAP000682-PA [Anopheles gambiae str. PEST] >gi|333467457|gb|EAA06849.5| AGAP000682-PA [Anopheles gambiae str. PEST]	XP_311211	0	95	470.315	244	60	14.5415
CDS_4687_Trasncript_25555	504	AGAP000706-PA [Anopheles gambiae str. PEST] >gi|333467482|gb|EAA45039.4| AGAP000706-PA [Anopheles gambiae str. PEST]	XP_311237	0	57	139.813	198	60	21.2063
CDS_7748_Trasncript_31520	336	AGAP001229-PA [Anopheles gambiae str. PEST] >gi|157012919|gb|EAA01607.3| AGAP001229-PA [Anopheles gambiae str. PEST]	XP_321929	0	100	231.491	111	60	31.8095
CDS_5168_Trasncript_26609	309	AGAP002439-PA [Anopheles gambiae str. PEST] >gi|347967872|ref|XP_003436125.1| AGAP002439-PB [Anopheles gambiae str. PEST] >gi|157018153|gb|EAA44933.4| AGAP002439-PA [Anopheles gambiae str. PEST] >gi|333468265|gb|EGK96888.1| AGAP002439-PB [Anopheles gambiae str. PEST]	XP_312506	0	100	151.369	74	60	34.5889
CDS_7610_Trasncript_31236	672	AGAP003153-PA [Anopheles gambiae str. PEST] >gi|347969365|ref|XP_003436409.1| AGAP003153-PB [Anopheles gambiae str. PEST] >gi|347969367|ref|XP_003436410.1| AGAP003153-PC [Anopheles gambiae str. PEST] >gi|347969369|ref|XP_003436411.1| AGAP003153-PD [Anopheles gambiae str. PEST] >gi|74780873|sp|Q5TTG1.1|VATA_ANOGA RecName: Full=V-type proton ATPase catalytic subunit A; Short=V-ATPase subunit A; Alt…	XP_312843	0	99	451.055	217	60	15.9047
CDS_2909_Trasncript_19684	864	AGAP004464-PA [Anopheles gambiae str. PEST] >gi|333469105|gb|EAA09242.5| AGAP004464-PA [Anopheles gambiae str. PEST]	XP_313762	0	95	517.309	287	60	12.3703
CDS_5481_Trasncript_27268	555	AGAP005344-PA [Anopheles gambiae str. PEST] >gi|21298618|gb|EAA10763.1| AGAP005344-PA [Anopheles gambiae str. PEST]	XP_315357	0	100	375.941	184	60	19.2576
CDS_4063_Trasncript_23769	561	AGAP005539-PA [Anopheles gambiae str. PEST] >gi|157015519|gb|EAA11139.5| AGAP005539-PA [Anopheles gambiae str. PEST]	XP_315539	0	90	288.115	186	60	19.0517
CDS_2284_Trasncript_16614	1464	AGAP009023-PA-like protein [Anopheles sinensis]	KFB38507	0	95	865.529	462	60	7.30053
CDS_8774_Trasncript_41876	849	AGAP011885-PA [Anopheles gambiae str. PEST] >gi|157013342|gb|EAU75852.2| AGAP011885-PA [Anopheles gambiae str. PEST]	XP_001238354	0	85	437.573	273	60	12.5889
CDS_1839_Trasncript_14190	534	argonaute 2 [Anopheles darlingi]	ETN67307	0	88	301.982	172	60	20.0149
CDS_4972_Trasncript_26189	567	hypothetical protein AND_002073 [Anopheles darlingi]	ETN66146	0	91	301.212	167	60	18.85
CDS_3306_Trasncript_21239	1113	mannosyl-oligosaccharide 1,2-alpha-mannosidase IB [Anopheles sinensis]	KFB45525	0	50	209.92	398	60	9.60286
CDS_2476_Trasncript_17558	408	peptidyl-prolyl cis/trans isomerase, putative [Anopheles sinensis]	KFB53626	0	98	191.815	93	60	26.196
CDS_3283_Trasncript_21164	381	AGAP000306-PA [Anopheles gambiae str. PEST] >gi|170045059|ref|XP_001850140.1| histone h2a [Culex quinquefasciatus] >gi|116130616|gb|EAA06529.3| AGAP000306-PA [Anopheles gambiae str. PEST] >gi|167868104|gb|EDS31487.1| histone h2a [Culex quinquefasciatus]	XP_310818	0	100	203.371	101	59	27.5849
CDS_7183_Trasncript_30414	603	AGAP000392-PA [Anopheles gambiae str. PEST] >gi|55243414|gb|EAA06284.3| AGAP000392-PA [Anopheles gambiae str. PEST]	XP_310711	0	99	400.208	200	59	17.4293
CDS_4908_Trasncript_26044	510	AGAP000749-PA [Anopheles gambiae str. PEST] >gi|333467531|gb|EAA06863.6| AGAP000749-PA [Anopheles gambiae str. PEST]	XP_311284	0	98	345.125	169	59	20.6075
CDS_3480_Trasncript_21913	654	AGAP002762-PA [Anopheles gambiae str. PEST] >gi|333467975|gb|EAA44880.4| AGAP002762-PA [Anopheles gambiae str. PEST]	XP_312160	0	98	437.573	212	59	16.0701
CDS_2941_Trasncript_19831	1194	AGAP004417-PA [Anopheles gambiae str. PEST] >gi|333469056|gb|EAL40533.4| AGAP004417-PA [Anopheles gambiae str. PEST]	XP_562161	0	93	723.005	399	59	8.80222
CDS_4190_Trasncript_24154	831	AGAP004640-PA [Anopheles gambiae str. PEST] >gi|347972342|ref|XP_003436880.1| AGAP004640-PB [Anopheles gambiae str. PEST] >gi|333469296|gb|EAL40164.4| AGAP004640-PA [Anopheles gambiae str. PEST] >gi|333469297|gb|EGK97243.1| AGAP004640-PB [Anopheles gambiae str. PEST]	XP_557438	0	95	431.795	265	59	12.6472
CDS_1957_Trasncript_14947	918	AGAP004763-PA [Anopheles gambiae str. PEST] >gi|157014554|gb|EDO63505.1| AGAP004763-PA [Anopheles gambiae str. PEST]	XP_001689088	0	85	496.123	313	59	11.4486
CDS_749_Trasncript_6094	924	AGAP005004-PA [Anopheles gambiae str. PEST] >gi|157016610|gb|EAA10479.4| AGAP005004-PA [Anopheles gambiae str. PEST]	XP_315108	0	96	591.267	307	59	11.3743
CDS_3356_Trasncript_21467	1164	AGAP007419-PA [Anopheles gambiae str. PEST] >gi|157020114|gb|EAA04571.4| AGAP007419-PA [Anopheles gambiae str. PEST]	XP_308419	0	88	624.009	396	59	9.02908
CDS_10198_Trasncript_61399	927	AGAP010432-PA [Anopheles gambiae str. PEST] >gi|157018371|gb|EAA07236.4| AGAP010432-PA [Anopheles gambiae str. PEST]	XP_311513	0	98	592.423	309	59	11.3375
CDS_3091_Trasncript_20421	774	AGAP010758-PA [Anopheles gambiae str. PEST] >gi|157014378|gb|EAA13695.4| AGAP010758-PA [Anopheles gambiae str. PEST]	XP_318553	0	87	378.637	225	59	13.5786
CDS_6707_Trasncript_29597	993	AGAP010842-PA [Anopheles gambiae str. PEST] >gi|116131435|gb|EAA05526.3| AGAP010842-PA [Anopheles gambiae str. PEST]	XP_309862	0	94	605.905	334	59	10.5839
CDS_3429_Trasncript_21755	756	aspartate ammonia lyase [Anopheles darlingi]	ETN58394	0	98	498.434	250	59	13.9019
CDS_2977_Trasncript_19969	1566	cytochrome P450 [Anopheles funestus]	ACG68811	0	88	763.066	478	59	6.71127
CDS_5738_Trasncript_27793	477	hypothetical protein ZHAS_00007068 [Anopheles sinensis]	KFB39600	0	66	135.576	132	59	22.0332
CDS_3820_Trasncript_22975	633	hypothetical protein ZHAS_00015201 [Anopheles sinensis]	KFB47179	0	97	415.616	210	59	16.6032
CDS_2302_Trasncript_16701	1188	AGAP002350-PA [Anopheles gambiae str. PEST] >gi|78101790|tpg|DAA05509.1| TPA_inf: troponin T isoform 4 [Anopheles gambiae str. PEST] >gi|333468351|gb|EAA44956.5| AGAP002350-PA [Anopheles gambiae str. PEST]	XP_312613	0	100	456.062	300	58	8.69673
CDS_1981_Trasncript_15049	1290	AGAP004633-PA [Anopheles gambiae str. PEST] >gi|333469306|gb|EAA10597.5| AGAP004633-PA [Anopheles gambiae str. PEST]	XP_315184	0	92	733.406	409	58	8.00908
CDS_3398_Trasncript_21628	627	AGAP004735-PA [Anopheles gambiae str. PEST] >gi|157014586|gb|EAA43753.2| AGAP004735-PA [Anopheles gambiae str. PEST]	XP_318087	0	83	214.542	131	58	16.478
CDS_2202_Trasncript_16162	729	AGAP005216-PA [Anopheles gambiae str. PEST] >gi|157017160|gb|EAA09386.5| AGAP005216-PA [Anopheles gambiae str. PEST]	XP_314118	0	97	480.33	238	58	14.1724
CDS_4838_Trasncript_25895	705	AGAP005319-PA [Anopheles gambiae str. PEST] >gi|157015351|gb|EAA11376.5| AGAP005319-PA [Anopheles gambiae str. PEST]	XP_315333	0	97	438.728	234	58	14.6549
CDS_2937_Trasncript_19814	639	AGAP005752-PA [Anopheles gambiae str. PEST] >gi|157015690|gb|EAL39907.3| AGAP005752-PA [Anopheles gambiae str. PEST]	XP_556403	0	94	342.043	212	58	16.1686
CDS_3785_Trasncript_22882	672	AGAP005769-PA [Anopheles gambiae str. PEST] >gi|55238571|gb|EAA10735.3| AGAP005769-PA [Anopheles gambiae str. PEST]	XP_315784	0	99	405.216	223	58	15.3746
CDS_2177_Trasncript_16044	1122	AGAP007025-PA [Anopheles gambiae str. PEST] >gi|157020460|gb|EAL41890.3| AGAP007025-PA [Anopheles gambiae str. PEST]	XP_565178	0	77	412.92	375	58	9.2083
CDS_234_Trasncript_2250	1377	AGAP008684-PA [Anopheles gambiae str. PEST] >gi|55239875|gb|EAA10122.2| AGAP008684-PA [Anopheles gambiae str. PEST]	XP_314783	0	95	857.44	458	58	7.50306
CDS_7835_Trasncript_31679	675	glycerol-3-phosphate dehydrogenase [Anopheles darlingi]	ETN67939	0	100	426.402	220	58	15.3062
CDS_5077_Trasncript_26411	366	39S ribosomal protein L52, mitochondrial [Anopheles darlingi]	ETN64877	0	87	165.622	117	57	27.742
CDS_7623_Trasncript_31265	465	AGAP000780-PA [Anopheles gambiae str. PEST] >gi|116130300|gb|EAA06904.3| AGAP000780-PA [Anopheles gambiae str. PEST]	XP_311320	0	99	238.81	115	57	21.8357
CDS_5188_Trasncript_26648	504	AGAP001699-PB [Anopheles gambiae str. PEST] >gi|333470072|gb|EGK97504.1| AGAP001699-PB [Anopheles gambiae str. PEST]	XP_003435909	0	97	333.569	166	57	20.146
CDS_7150_Trasncript_30353	375	AGAP002113-PA [Anopheles gambiae str. PEST] >gi|116115867|gb|EAU75569.1| AGAP002113-PA [Anopheles gambiae str. PEST]	XP_001238402	0	92	178.718	124	57	27.0762
CDS_4207_Trasncript_24222	774	AGAP002354-PB [Anopheles gambiae str. PEST] >gi|333468347|gb|EGK96918.1| AGAP002354-PB [Anopheles gambiae str. PEST]	XP_003436095	0	98	503.827	253	57	13.1183
CDS_6819_Trasncript_29783	933	AGAP002968-PA [Anopheles gambiae str. PEST] >gi|333467764|gb|EAA07620.4| AGAP002968-PA [Anopheles gambiae str. PEST]	XP_311929	0	93	460.299	261	57	10.8827
CDS_3031_Trasncript_20204	993	AGAP004371-PA [Anopheles gambiae str. PEST] >gi|333469024|gb|EAA09131.5| AGAP004371-PA [Anopheles gambiae str. PEST]	XP_313654	0	93	614.764	330	57	10.2252
CDS_6129_Trasncript_28513	318	AGAP004778-PA [Anopheles gambiae str. PEST] >gi|116122366|gb|EAA13135.3| AGAP004778-PA [Anopheles gambiae str. PEST]	XP_318038	0	97	206.838	105	57	31.9295
CDS_2572_Trasncript_18054	945	AGAP007865-PA-like protein [Anopheles sinensis]	KFB39774	0	98	576.244	314	57	10.7445
CDS_5298_Trasncript_26876	810	AGAP008297-PA [Anopheles gambiae str. PEST] >gi|55237397|gb|EAA12235.2| AGAP008297-PA [Anopheles gambiae str. PEST]	XP_317169	0	97	487.263	249	57	12.5353
CDS_3805_Trasncript_22928	870	AGAP008366-PA [Anopheles gambiae str. PEST] >gi|333469486|gb|EAL39586.4| AGAP008366-PA [Anopheles gambiae str. PEST]	XP_555086	0	90	454.907	283	57	11.6708
CDS_1997_Trasncript_15146	687	AGAP008635-PA [Anopheles gambiae str. PEST] >gi|157016679|gb|EAA10177.4| AGAP008635-PA [Anopheles gambiae str. PEST]	XP_314731	0	98	271.166	142	57	14.7796
CDS_3217_Trasncript_20957	690	AGAP008757-PA [Anopheles gambiae str. PEST] >gi|55239955|gb|EAA10205.2| AGAP008757-PA [Anopheles gambiae str. PEST]	XP_314877	0	98	430.254	226	57	14.7153
CDS_2226_Trasncript_16279	1062	AGAP009108-PA [Anopheles gambiae str. PEST] >gi|157013712|gb|EAA14944.4| AGAP009108-PA [Anopheles gambiae str. PEST]	XP_319859	0	64	350.517	353	57	9.56081
CDS_3586_Trasncript_22192	1011	AGAP010572-PA [Anopheles gambiae str. PEST] >gi|157016851|gb|EAA09915.4| AGAP010572-PA [Anopheles gambiae str. PEST]	XP_314541	0	84	405.986	331	57	10.0431
CDS_3584_Trasncript_22189	789	AGAP011052-PA [Anopheles gambiae str. PEST] >gi|157020743|gb|EAA03853.4| AGAP011052-PA [Anopheles gambiae str. PEST]	XP_308083	0	93	486.108	263	57	12.8689
CDS_6106_Trasncript_28468	741	AGAP011464-PA [Anopheles gambiae str. PEST] >gi|157014674|gb|EAL39475.3| AGAP011464-PA [Anopheles gambiae str. PEST]	XP_554747	0	98	493.812	246	57	13.7025
CDS_24_Trasncript_224	444	effete, isoform A [Drosophila melanogaster] >gi|187117170|ref|NP_001119686.1| effete [Acyrthosiphon pisum] >gi|442619106|ref|NP_001262578.1| effete, isoform B [Drosophila melanogaster] >gi|442619108|ref|NP_001262579.1| effete, isoform C [Drosophila melanogaster] >gi|58381090|ref|XP_310998.2| AGAP000145-PA [Anopheles gambiae str. PEST] >gi|91077526|ref|XP_970430.1| PREDICTED: ubiquitin-conjugating…	NP_731941	0	100	307.76	147	57	22.8684
CDS_1920_Trasncript_14724	672	glutathione transferase epsilon3 [Anopheles sinensis]	KFB52545	0	95	419.468	222	57	15.1095
CDS_5220_Trasncript_26726	555	hypothetical protein TcasGA2_TC004811 [Tribolium castaneum]	EEZ98957	0	60	122.479	182	57	18.2947
CDS_8103_Trasncript_33173	1107	mitochondrial intermediate peptidase [Anopheles darlingi]	ETN61629	0	91	668.692	372	57	9.17216
CDS_1026_Trasncript_8377	723	AGAP000531-PA [Anopheles gambiae str. PEST] >gi|333466942|gb|EAA06255.5| AGAP000531-PA [Anopheles gambiae str. PEST]	XP_310556	0	88	383.259	241	56	13.7973
CDS_1527_Trasncript_12203	1107	AGAP003142-PA [Anopheles gambiae str. PEST] >gi|333468479|gb|EAA08424.5| AGAP003142-PA [Anopheles gambiae str. PEST]	XP_312834	0	95	639.032	368	56	9.01124
CDS_3238_Trasncript_21015	780	AGAP006821-PA [Anopheles gambiae str. PEST] >gi|55246007|gb|EAA04232.2| AGAP006821-PA [Anopheles gambiae str. PEST]	XP_308924	0	97	490.73	259	56	12.789
CDS_509_Trasncript_4048	678	AGAP008760-PA [Anopheles gambiae str. PEST] >gi|157016757|gb|EAA10085.4| AGAP008760-PA [Anopheles gambiae str. PEST]	XP_314879	0	97	341.273	190	56	14.713
CDS_5561_Trasncript_27452	597	AGAP008798-PA [Anopheles gambiae str. PEST] >gi|116127922|gb|EAA10267.3| AGAP008798-PA [Anopheles gambiae str. PEST]	XP_314924	0	86	213.001	127	56	16.7093
CDS_6795_Trasncript_29743	660	AGAP011799-PA [Anopheles gambiae str. PEST] >gi|157013391|gb|EAA00431.4| AGAP011799-PA [Anopheles gambiae str. PEST]	XP_320716	0	99	387.497	185	56	15.1143
CDS_8256_Trasncript_34709	1077	AGAP012408-PA [Anopheles gambiae str. PEST] >gi|157013016|gb|EAA00138.4| AGAP012408-PA [Anopheles gambiae str. PEST]	XP_320147	0	92	598.201	334	56	9.26225
CDS_1257_Trasncript_10102	1368	hypothetical protein ZHAS_00015309 [Anopheles sinensis]	KFB47280	0	90	769.229	452	56	7.29199
CDS_5774_Trasncript_27861	648	n-acetylgalactosaminyltransferase [Anopheles darlingi]	ETN63234	0	94	416.387	218	56	15.3942
CDS_979_Trasncript_7995	492	acylphosphatase, putative [Aedes aegypti] >gi|108875638|gb|EAT39863.1| AAEL008369-PB [Aedes aegypti]	XP_001653216	0	72	183.341	157	55	19.9132
CDS_4542_Trasncript_25187	852	AGAP001141-PA [Anopheles gambiae str. PEST] >gi|333470536|gb|EAA00959.6| AGAP001141-PA [Anopheles gambiae str. PEST]	XP_322019	0	79	338.576	283	55	11.4992
CDS_4547_Trasncript_25205	450	AGAP003036-PA [Anopheles gambiae str. PEST] >gi|55241707|gb|EAA07931.3| AGAP003036-PA [Anopheles gambiae str. PEST]	XP_311841	0	99	281.182	135	55	21.7718
CDS_4295_Trasncript_24477	825	AGAP007057-PA [Anopheles gambiae str. PEST] >gi|157020434|gb|EAA03945.4| AGAP007057-PA [Anopheles gambiae str. PEST]	XP_308707	0	69	333.569	303	55	11.8755
CDS_3318_Trasncript_21276	1068	AGAP009434-PA [Anopheles gambiae str. PEST] >gi|116132898|gb|EAA03646.2| AGAP009434-PA [Anopheles gambiae str. PEST]	XP_307846	0	89	601.282	354	55	9.17351
CDS_3243_Trasncript_21035	1101	AGAP011483-PA [Anopheles gambiae str. PEST] >gi|157014660|gb|EAA13061.5| AGAP011483-PA [Anopheles gambiae str. PEST]	XP_317818	0	97	514.227	281	55	8.89856
CDS_2038_Trasncript_15358	1197	AGAP013201-PA [Anopheles gambiae str. PEST] >gi|333466728|gb|EGK96352.1| AGAP013201-PA [Anopheles gambiae str. PEST]	XP_003436598	0	88	672.159	393	55	8.18489
CDS_2769_Trasncript_19062	582	AGAP013489-PA [Anopheles gambiae str. PEST] >gi|333469926|gb|EGK97451.1| AGAP013489-PA [Anopheles gambiae str. PEST]	XP_003435962	0	82	236.884	194	55	16.8339
CDS_6275_Trasncript_28822	306	AGAP013519-PA [Anopheles gambiae str. PEST] >gi|333470212|gb|EGK97549.1| AGAP013519-PA [Anopheles gambiae str. PEST]	XP_003435864	0	100	150.214	101	55	32.0174
CDS_2742_Trasncript_18919	600	Anopheles gambiae str. PEST AGAP012747-PA [Anopheles gambiae str. PEST] >gi|158299180|ref|XP_319298.3| AGAP010141-PA [Anopheles gambiae str. PEST] >gi|157014242|gb|EAA14004.3| AGAP010141-PA [Anopheles gambiae str. PEST] >gi|157021014|gb|EAA03148.3| AGAP012747-PA [Anopheles gambiae str. PEST]	XP_307339	0	92	345.125	190	55	16.3289
CDS_3928_Trasncript_23369	633	deoxycytidylate deaminase [Anopheles darlingi]	ETN63278	0	97	361.303	184	55	15.4776
CDS_7613_Trasncript_31243	774	hypothetical protein AaeL_AAEL011646 [Aedes aegypti] >gi|108872029|gb|EAT36254.1| AAEL011646-PA [Aedes aegypti]	XP_001661816	0	54	150.599	216	55	12.658
CDS_1049_Trasncript_8519	894	hypothetical protein AND_000132 [Anopheles darlingi]	ETN68033	0	57	88.1965	176	55	10.959
CDS_2664_Trasncript_18463	1134	hypothetical protein CpipJ_CPIJ003701 [Culex quinquefasciatus] >gi|167877269|gb|EDS40652.1| hypothetical protein CpipJ_CPIJ003701 [Culex quinquefasciatus]	XP_001845528	0	53	149.443	309	55	8.63961
CDS_3136_Trasncript_20610	663	AGAP000680-PA [Anopheles gambiae str. PEST] >gi|116130210|gb|EAA06833.3| AGAP000680-PA [Anopheles gambiae str. PEST]	XP_311209	0	84	263.462	177	54	14.5086
CDS_2677_Trasncript_18536	663	AGAP003440-PA [Anopheles gambiae str. PEST] >gi|333467640|gb|EAA07406.4| AGAP003440-PA [Anopheles gambiae str. PEST]	XP_311731	0	88	333.183	200	54	14.5086
CDS_1790_Trasncript_13934	762	AGAP004490-PA [Anopheles gambiae str. PEST] >gi|333469128|gb|EAA09121.4| AGAP004490-PA [Anopheles gambiae str. PEST]	XP_313788	0	78	238.039	257	54	12.6236
CDS_29_Trasncript_248	762	AGAP004840-PA [Anopheles gambiae str. PEST] >gi|55240302|gb|EAA09691.2| AGAP004840-PA [Anopheles gambiae str. PEST]	XP_314354	0	90	436.032	253	54	12.6236
CDS_2865_Trasncript_19462	999	AGAP005210-PA [Anopheles gambiae str. PEST] >gi|116128331|gb|EAA09498.3| AGAP005210-PA [Anopheles gambiae str. PEST]	XP_314112	0	95	591.652	330	54	9.62881
CDS_3424_Trasncript_21733	780	AGAP005980-PA [Anopheles gambiae str. PEST] >gi|157015880|gb|EAA10915.4| AGAP005980-PA [Anopheles gambiae str. PEST]	XP_316023	0	98	499.204	259	54	12.3323
CDS_3638_Trasncript_22378	927	AGAP007860-PA [Anopheles gambiae str. PEST] >gi|116123373|gb|EAA12160.3| AGAP007860-PA [Anopheles gambiae str. PEST]	XP_317632	0	90	505.368	287	54	10.3767
CDS_3591_Trasncript_22205	975	AGAP008717-PA [Anopheles gambiae str. PEST] >gi|157016728|gb|EAA10214.4| AGAP008717-PA [Anopheles gambiae str. PEST]	XP_314824	0	99	568.926	303	54	9.86583
CDS_6783_Trasncript_29718	603	AGAP011456-PA [Anopheles gambiae str. PEST] >gi|21300870|gb|EAA13015.1| AGAP011456-PA [Anopheles gambiae str. PEST]	XP_317847	0	94	370.163	200	54	15.9522
CDS_3041_Trasncript_20239	660	AGAP012416-PA [Anopheles gambiae str. PEST] >gi|116116725|gb|EAA00564.3| AGAP012416-PA [Anopheles gambiae str. PEST]	XP_320139	0	90	244.588	219	54	14.5745
CDS_5768_Trasncript_27851	333	AGAP013131-PA [Anopheles gambiae str. PEST] >gi|333468061|gb|EGK96809.1| AGAP013131-PA [Anopheles gambiae str. PEST]	XP_003436204	0	97	182.185	96	54	28.8864
CDS_5427_Trasncript_27161	684	AGAP013161-PA [Anopheles gambiae str. PEST] >gi|333468323|gb|EGK96910.1| AGAP013161-PA [Anopheles gambiae str. PEST]	XP_003436103	0	94	418.313	221	54	14.0631
CDS_2880_Trasncript_19513	1062	guanine nucleotide-binding protein beta 5 (g protein beta5) [Anopheles darlingi]	ETN61837	0	98	716.457	353	54	9.05761
CDS_7577_Trasncript_31171	345	PREDICTED: V-type proton ATPase 16 kDa proteolipid subunit-like isoform X1 [Musca domestica] >gi|557769680|ref|XP_005184513.1| PREDICTED: V-type proton ATPase 16 kDa proteolipid subunit-like isoform X2 [Musca domestica]	XP_005184512	0	100	213.772	114	54	27.8817
CDS_9664_Trasncript_54086	1344	AGAP001917-PA [Anopheles gambiae str. PEST] >gi|333469896|gb|EAA01015.5| AGAP001917-PA [Anopheles gambiae str. PEST]	XP_321146	0	91	700.664	455	53	7.02459
CDS_2639_Trasncript_18372	537	AGAP003404-PA [Anopheles gambiae str. PEST] >gi|157018288|gb|EDO64261.1| AGAP003404-PA [Anopheles gambiae str. PEST]	XP_001688328	0	93	315.849	178	53	17.5811
CDS_1428_Trasncript_11534	1242	AGAP003601-PA [Anopheles gambiae str. PEST] >gi|116128723|gb|EAA08813.3| AGAP003601-PA [Anopheles gambiae str. PEST]	XP_313360	0	90	600.897	414	53	7.60149
CDS_2659_Trasncript_18440	504	AGAP005051-PA [Anopheles gambiae str. PEST] >gi|116128204|gb|EAA09358.3| AGAP005051-PA [Anopheles gambiae str. PEST]	XP_313924	0	96	188.348	127	53	18.7322
CDS_6336_Trasncript_28935	630	AGAP006645-PA-like protein [Anopheles sinensis]	KFB51378	0	90	203.756	150	53	14.9858
CDS_3564_Trasncript_22134	1017	AGAP006889-PA [Anopheles gambiae str. PEST] >gi|157020589|gb|EAA03956.4| AGAP006889-PA [Anopheles gambiae str. PEST]	XP_308870	0	91	575.474	332	53	9.28323
CDS_4016_Trasncript_23621	960	AGAP007741-PA [Anopheles gambiae str. PEST] >gi|157015256|gb|EAA12465.3| AGAP007741-PA [Anopheles gambiae str. PEST]	XP_317779	0	96	546.584	282	53	9.83442
CDS_7235_Trasncript_30529	705	AGAP009469-PA [Anopheles gambiae str. PEST] >gi|157019213|gb|EDO64381.1| AGAP009469-PA [Anopheles gambiae str. PEST]	XP_001688273	0	97	430.639	222	53	13.3916
CDS_10170_Trasncript_61180	894	AGAP010137-PA [Anopheles gambiae str. PEST] >gi|157014238|gb|EAA13851.4| AGAP010137-PA [Anopheles gambiae str. PEST]	XP_319291	0	97	554.673	297	53	10.5605
CDS_7693_Trasncript_31403	744	AGAP010876-PA [Anopheles gambiae str. PEST] >gi|157019434|gb|EAA45310.4| AGAP010876-PA [Anopheles gambiae str. PEST]	XP_309825	0	95	427.557	243	53	12.6896
CDS_7750_Trasncript_31522	960	hypothetical protein AaeL_AAEL015062 [Aedes aegypti] >gi|108868492|gb|EAT32717.1| AAEL015062-PA [Aedes aegypti]	XP_001650441	0	85	490.345	307	53	9.83442
CDS_2285_Trasncript_16635	1053	hypothetical protein ZHAS_00015795 [Anopheles sinensis]	KFB47729	0	95	659.448	347	53	8.96586
CDS_3004_Trasncript_20066	660	hypothetical protein ZHAS_00019275 [Anopheles sinensis]	KFB51233	0	60	164.851	204	53	14.3046
CDS_5781_Trasncript_27876	1008	lipase [Anopheles darlingi]	ETN60752	0	91	578.556	332	53	9.36612
CDS_4277_Trasncript_24415	417	NF-kappa-B-repressing factor [Anopheles darlingi]	ETN61833	0	95	159.844	86	53	22.6404
CDS_2902_Trasncript_19648	639	AGAP000636-PA [Anopheles gambiae str. PEST] >gi|333467420|gb|EAL41099.2| AGAP000636-PA [Anopheles gambiae str. PEST]	XP_559267	0	68	146.747	188	52	14.496
CDS_4327_Trasncript_24595	981	AGAP001582-PA [Anopheles gambiae str. PEST] >gi|333470447|gb|EAU75671.2| AGAP001582-PA [Anopheles gambiae str. PEST]	XP_001238502	0	54	179.489	328	52	9.44232
CDS_2055_Trasncript_15422	555	AGAP002185-PA [Anopheles gambiae str. PEST] >gi|157020842|gb|EAA03774.4| AGAP002185-PA [Anopheles gambiae str. PEST]	XP_308001	0	99	375.555	180	52	16.6899
CDS_10680_Trasncript_68020	999	AGAP002186-PA [Anopheles gambiae str. PEST] >gi|333466344|gb|EAA03795.5| AGAP002186-PA [Anopheles gambiae str. PEST]	XP_307995	0	89	557.37	325	52	9.27219
CDS_3799_Trasncript_22914	819	AGAP002795-PA [Anopheles gambiae str. PEST] >gi|55241978|gb|EAA07475.2| AGAP002795-PA [Anopheles gambiae str. PEST]	XP_312119	0	65	261.536	267	52	11.31
CDS_9691_Trasncript_54285	924	AGAP002809-PA [Anopheles gambiae str. PEST] >gi|333467930|gb|EAA07755.5| AGAP002809-PA [Anopheles gambiae str. PEST]	XP_312104	0	93	528.865	306	52	10.0248
CDS_3669_Trasncript_22470	594	AGAP003240-PA [Anopheles gambiae str. PEST] >gi|30177230|gb|EAA08399.2| AGAP003240-PA [Anopheles gambiae str. PEST]	XP_312949	0	97	396.741	197	52	15.5941
CDS_3516_Trasncript_21997	873	AGAP003590-PA [Anopheles gambiae str. PEST] >gi|157017466|gb|EAA08952.3| AGAP003590-PA [Anopheles gambiae str. PEST]	XP_313347	0	95	453.751	254	52	10.6104
CDS_5940_Trasncript_28140	342	AGAP004113-PA [Anopheles gambiae str. PEST] >gi|116128869|gb|EAA08559.3| AGAP004113-PA [Anopheles gambiae str. PEST]	XP_312991	0	92	200.29	113	52	27.0845
CDS_4647_Trasncript_25451	801	AGAP004240-PA [Anopheles gambiae str. PEST] >gi|74921277|sp|Q7QB13.2|CCNC_ANOGA RecName: Full=Cyclin-C [Anopheles gambiae] >gi|55241371|gb|EAA08619.2| AGAP004240-PA [Anopheles gambiae str. PEST]	XP_313156	0	100	545.814	266	52	11.5642
CDS_3967_Trasncript_23491	510	AGAP006235-PA [Anopheles gambiae str. PEST] >gi|157016113|gb|EAA11585.5| AGAP006235-PA [Anopheles gambiae str. PEST]	XP_316302	0	85	214.542	145	52	18.1626
CDS_538_Trasncript_4231	684	AGAP006278-PA [Anopheles gambiae str. PEST] >gi|157016145|gb|EAA10932.4| AGAP006278-PA [Anopheles gambiae str. PEST]	XP_316342	0	93	398.667	227	52	13.5423
CDS_2404_Trasncript_17265	735	AGAP006531-PA [Anopheles gambiae str. PEST] >gi|157016305|gb|EAA11387.4| AGAP006531-PA [Anopheles gambiae str. PEST]	XP_316567	0	98	470.7	244	52	12.6026
CDS_7775_Trasncript_31590	396	AGAP006959-PA [Anopheles gambiae str. PEST] >gi|116132504|gb|EAA04769.4| AGAP006959-PA [Anopheles gambiae str. PEST]	XP_308799	0	96	218.779	130	52	23.3912
CDS_4145_Trasncript_24023	522	AGAP006994-PA [Anopheles gambiae str. PEST] >gi|157020486|gb|EAA04764.5| AGAP006994-PA [Anopheles gambiae str. PEST]	XP_308776	0	96	300.827	168	52	17.745
CDS_527_Trasncript_4162	954	AGAP008497-PA [Anopheles gambiae str. PEST] >gi|157014766|gb|EAA12240.4| AGAP008497-PA [Anopheles gambiae str. PEST]	XP_316946	0	97	551.592	313	52	9.70955
CDS_5043_Trasncript_26342	564	AGAP008500-PA [Anopheles gambiae str. PEST] >gi|157014765|gb|EAA12751.3| AGAP008500-PA [Anopheles gambiae str. PEST]	XP_316943	0	83	229.18	176	52	16.4236
CDS_2986_Trasncript_20008	774	AGAP008668-PA [Anopheles gambiae str. PEST] >gi|157016701|gb|EAU76705.2| AGAP008668-PA [Anopheles gambiae str. PEST]	XP_001237594	0	93	487.649	256	52	11.9676
CDS_1752_Trasncript_13669	843	AGAP009226-PA [Anopheles gambiae str. PEST] >gi|157013786|gb|EAA14914.4| AGAP009226-PA [Anopheles gambiae str. PEST]	XP_320005	0	73	75.0998	79	52	10.988
CDS_3114_Trasncript_20520	1176	AGAP009724-PA [Anopheles gambiae str. PEST] >gi|157013963|gb|EAA14206.4| AGAP009724-PA [Anopheles gambiae str. PEST]	XP_318802	0	87	654.825	407	52	7.87663
CDS_2855_Trasncript_19420	753	AGAP010691-PA [Anopheles gambiae str. PEST] >gi|157018473|gb|EAA07036.3| AGAP010691-PA [Anopheles gambiae str. PEST]	XP_311405	0	98	475.322	245	52	12.3013
CDS_518_Trasncript_4096	867	AGAP010701-PA [Anopheles gambiae str. PEST] >gi|157018481|gb|EAA07041.4| AGAP010701-PA [Anopheles gambiae str. PEST]	XP_311418	0	96	516.924	288	52	10.6839
CDS_1968_Trasncript_14997	633	AGAP011433-PA [Anopheles gambiae str. PEST] >gi|157014696|gb|EAL39492.2| AGAP011433-PA [Anopheles gambiae str. PEST]	XP_554785	0	93	383.259	211	52	14.6334
CDS_2318_Trasncript_16793	675	AGAP012137-PA [Anopheles gambiae str. PEST] >gi|157013183|gb|EAA00474.3| AGAP012137-PA [Anopheles gambiae str. PEST]	XP_320390	0	96	296.975	154	52	13.7228
CDS_926_Trasncript_7492	741	AGAP012350-PA [Anopheles gambiae str. PEST] >gi|157013055|gb|EAA00359.4| AGAP012350-PA [Anopheles gambiae str. PEST]	XP_320204	0	98	461.84	241	52	12.5006
CDS_4901_Trasncript_26036	579	phosphoglucomutase [Anopheles darlingi]	ETN59746	0	99	379.022	186	52	15.9981
CDS_7794_Trasncript_31612	720	phosphorylase kinase, gamma [Anopheles darlingi]	ETN64795	0	97	437.958	216	52	12.8652
CDS_1429_Trasncript_11538	840	tyrosine-protein kinase [Anopheles sinensis]	KFB40033	0	94	409.453	216	52	11.0273
CDS_457_Trasncript_3710	1095	AGAP004678-PA-like protein [Anopheles sinensis]	KFB43976	0	72	376.711	331	51	8.2966
CDS_3843_Trasncript_23046	483	AGAP004785-PA [Anopheles gambiae str. PEST] >gi|157014532|gb|EAA13208.4| AGAP004785-PA [Anopheles gambiae str. PEST]	XP_318027	0	87	261.536	160	51	18.8091
CDS_7270_Trasncript_30597	885	AGAP006727-PA [Anopheles gambiae str. PEST] >gi|157020704|gb|EAA04269.5| AGAP006727-PA [Anopheles gambiae str. PEST]	XP_309018	0	91	511.531	289	51	10.2653
CDS_1441_Trasncript_11658	966	AGAP008925-PA [Anopheles gambiae str. PEST] >gi|55235235|gb|EAA14836.2| AGAP008925-PA [Anopheles gambiae str. PEST]	XP_319677	0	98	662.529	317	51	9.40454
CDS_3520_Trasncript_22007	834	AGAP011056-PA [Anopheles gambiae str. PEST] >gi|157020740|gb|EAL41993.3| AGAP011056-PA [Anopheles gambiae str. PEST]	XP_560368	0	91	487.263	278	51	10.893
CDS_6370_Trasncript_28999	579	AGAP011161-PA [Anopheles gambiae str. PEST] >gi|157019661|gb|EAA05148.4| AGAP011161-PA [Anopheles gambiae str. PEST]	XP_309488	0	100	347.051	186	51	15.6905
CDS_4083_Trasncript_23813	672	aminopeptidase N [Anopheles darlingi]	ETN58400	0	75	261.922	219	51	13.519
CDS_2675_Trasncript_18532	669	hect E3 ubiquitin ligase [Anopheles darlingi]	ETN62257	0	98	448.743	222	51	13.5796
CDS_8024_Trasncript_32428	927	heparan n-sulfatase [Anopheles darlingi]	ETN65055	0	89	541.962	310	51	9.8002
CDS_1596_Trasncript_12637	873	hypothetical protein ZHAS_00011117 [Anopheles sinensis]	KFB43325	0	100	503.056	255	51	10.4064
CDS_1227_Trasncript_9859	1146	hypothetical protein ZHAS_00015646 [Anopheles sinensis]	KFB47399	0	62	328.946	385	51	7.92738
CDS_744_Trasncript_6025	1092	AGAP000479-PA [Anopheles gambiae str. PEST] >gi|55243319|gb|EAA06402.3| AGAP000479-PA [Anopheles gambiae str. PEST]	XP_310613	0	87	557.37	364	50	8.15627
CDS_2434_Trasncript_17367	618	AGAP001454-PA [Anopheles gambiae str. PEST] >gi|333470280|gb|EAA00867.4| AGAP001454-PA [Anopheles gambiae str. PEST]	XP_321671	0	99	385.185	206	50	14.4121
CDS_6085_Trasncript_28434	762	AGAP001797-PI [Anopheles gambiae str. PEST] >gi|333469984|gb|EGK97474.1| AGAP001797-PI [Anopheles gambiae str. PEST]	XP_003435944	0	98	350.517	254	50	11.6885
CDS_3488_Trasncript_21944	810	AGAP003024-PB [Anopheles gambiae str. PEST] >gi|118781771|ref|XP_001238814.1| AGAP003024-PC [Anopheles gambiae str. PEST] >gi|118781775|ref|XP_001237397.1| AGAP003024-PA [Anopheles gambiae str. PEST] >gi|347969085|ref|XP_001237396.2| AGAP003024-PD [Anopheles gambiae str. PEST] >gi|116129248|gb|EAU77045.1| AGAP003024-PB [Anopheles gambiae str. PEST] >gi|116129249|gb|EAU77046.1| AGAP003024-PC [Anop…	XP_001238813	0	91	428.328	247	50	10.9959
CDS_5769_Trasncript_27852	681	AGAP003478-PA-like protein [Anopheles sinensis]	KFB41423	0	99	440.654	226	50	13.0788
CDS_3014_Trasncript_20110	681	AGAP003866-PA [Anopheles gambiae str. PEST] >gi|157019141|gb|EAA06093.3| AGAP003866-PA [Anopheles gambiae str. PEST]	XP_310425	0	89	387.882	227	50	13.0788
CDS_1440_Trasncript_11656	1293	AGAP004754-PA [Anopheles gambiae str. PEST] >gi|157014564|gb|EAA13168.4| AGAP004754-PA [Anopheles gambiae str. PEST]	XP_318061	0	91	766.148	430	50	6.88836
CDS_5995_Trasncript_28250	657	AGAP005091-PD [Anopheles gambiae str. PEST] >gi|158292547|ref|XP_001688497.1| AGAP005091-PE [Anopheles gambiae str. PEST] >gi|157017042|gb|EDO64079.1| AGAP005091-PD [Anopheles gambiae str. PEST] >gi|157017043|gb|EDO64080.1| AGAP005091-PE [Anopheles gambiae str. PEST]	XP_001688496	0	100	397.897	218	50	13.5565
CDS_7032_Trasncript_30141	669	AGAP006686-PA [Anopheles gambiae str. PEST] >gi|21299655|gb|EAA11800.1| AGAP006686-PA [Anopheles gambiae str. PEST]	XP_316724	0	100	441.425	217	50	13.3134
CDS_1693_Trasncript_13261	666	AGAP007026-PA [Anopheles gambiae str. PEST] >gi|157020459|gb|EAA04061.4| AGAP007026-PA [Anopheles gambiae str. PEST]	XP_308747	0	85	346.665	224	50	13.3733
CDS_4427_Trasncript_24886	966	AGAP007724-PC [Anopheles gambiae str. PEST] >gi|157019840|gb|EDO64495.1| AGAP007724-PC [Anopheles gambiae str. PEST]	XP_001687846	0	96	636.721	321	50	9.22013
CDS_978_Trasncript_7990	567	AGAP008642-PA [Anopheles gambiae str. PEST] >gi|157016684|gb|EAA10154.4| AGAP008642-PA [Anopheles gambiae str. PEST]	XP_314739	0	90	235.343	129	50	15.7084
CDS_4107_Trasncript_23860	786	AGAP010174-PA [Anopheles gambiae str. PEST] >gi|157014262|gb|EAA13877.4| AGAP010174-PA [Anopheles gambiae str. PEST]	XP_319348	0	100	504.982	261	50	11.3316
CDS_660_Trasncript_5401	1023	AGAP011324-PA [Anopheles gambiae str. PEST] >gi|157019558|gb|EAA05076.3| AGAP011324-PA [Anopheles gambiae str. PEST]	XP_309328	0	99	695.271	340	50	8.7064
CDS_3450_Trasncript_21837	477	AGAP011673-PA-like protein [Anopheles sinensis]	KFB37735	0	92	277.33	158	50	18.6722
CDS_2232_Trasncript_16333	657	AGAP012180-PA [Anopheles gambiae str. PEST] >gi|182701404|sp|A0NGI1.1|TM234_ANOGA RecName: Full=Transmembrane protein 234 homolog [Anopheles gambiae] >gi|116116932|gb|EAU75803.1| AGAP012180-PA [Anopheles gambiae str. PEST]	XP_001238306	0	91	256.529	147	50	13.5565
CDS_290_Trasncript_2657	843	AGAP012414-PA [Anopheles gambiae str. PEST] >gi|157013013|gb|EAA00190.4| AGAP012414-PA [Anopheles gambiae str. PEST]	XP_320141	0	99	572.392	281	50	10.5654
CDS_9261_Trasncript_48272	807	AGAP003462-PA [Anopheles gambiae str. PEST] >gi|333467656|gb|EAA07364.5| AGAP003462-PA [Anopheles gambiae str. PEST]	XP_311750	0	96	523.472	268	49	10.816
CDS_528_Trasncript_4174	669	AGAP004546-PA [Anopheles gambiae str. PEST] >gi|333469173|gb|EAA09179.5| AGAP004546-PA [Anopheles gambiae str. PEST]	XP_313843	0	97	372.859	223	49	13.0471
CDS_4162_Trasncript_24076	1230	AGAP004612-PA [Anopheles gambiae str. PEST] >gi|333469326|gb|EAA10548.4| AGAP004612-PA [Anopheles gambiae str. PEST]	XP_315208	0	90	700.279	410	49	7.09635
CDS_4042_Trasncript_23712	528	AGAP006220-PA [Anopheles gambiae str. PEST] >gi|157016102|gb|EDO63836.1| AGAP006220-PA [Anopheles gambiae str. PEST]	XP_001688830	0	97	345.51	173	49	16.5313
CDS_2008_Trasncript_15201	792	AGAP007566-PA [Anopheles gambiae str. PEST] >gi|157019993|gb|EAA04751.3| AGAP007566-PA [Anopheles gambiae str. PEST]	XP_308307	0	95	468.774	265	49	11.0209
CDS_3660_Trasncript_22448	648	AGAP007700-PA [Anopheles gambiae str. PEST] >gi|116131982|gb|EAA03961.4| AGAP007700-PA [Anopheles gambiae str. PEST]	XP_308175	0	90	384.8	214	49	13.4699
CDS_3494_Trasncript_21955	840	AGAP007879-PB [Anopheles gambiae str. PEST] >gi|157015162|gb|EAU76385.2| AGAP007879-PB [Anopheles gambiae str. PEST]	XP_001237952	0	88	465.692	280	49	10.3911
CDS_3316_Trasncript_21270	423	AGAP008234-PA [Anopheles gambiae str. PEST] >gi|157014937|gb|EAA12371.5| AGAP008234-PA [Anopheles gambiae str. PEST]	XP_317236	0	96	273.092	140	49	20.6348
CDS_1146_Trasncript_9223	945	AGAP009199-PA [Anopheles gambiae str. PEST] >gi|157013774|gb|EAA14727.5| AGAP009199-PA [Anopheles gambiae str. PEST]	XP_319974	0	95	561.607	290	49	9.23652
CDS_3610_Trasncript_22271	504	AGAP009888-PA [Anopheles gambiae str. PEST] >gi|116118228|gb|EAA14440.3| AGAP009888-PA [Anopheles gambiae str. PEST]	XP_319006	0	72	241.121	201	49	17.3185
CDS_309_Trasncript_2731	612	AGAP010019-PA [Anopheles gambiae str. PEST] >gi|157014179|gb|EAA14090.5| AGAP010019-PA [Anopheles gambiae str. PEST]	XP_319166	0	95	335.495	203	49	14.2623
CDS_1918_Trasncript_14717	975	AGAP012121-PA [Anopheles gambiae str. PEST] >gi|157013193|gb|EAA00214.4| AGAP012121-PA [Anopheles gambiae str. PEST]	XP_320408	0	89	565.074	326	49	8.95232
CDS_5280_Trasncript_26839	453	AGAP012397-PA [Anopheles gambiae str. PEST] >gi|55234259|gb|EAA00358.2| AGAP012397-PA [Anopheles gambiae str. PEST]	XP_320161	0	99	306.22	150	49	19.2682
CDS_2213_Trasncript_16235	456	AGAP013174-PA [Anopheles gambiae str. PEST] >gi|333468337|gb|EGK96913.1| AGAP013174-PA [Anopheles gambiae str. PEST]	XP_003436100	0	95	286.574	151	49	19.1415
CDS_8097_Trasncript_33125	1101	hypothetical protein AaeL_AAEL015274 [Aedes aegypti] >gi|108868355|gb|EAT32580.1| AAEL015274-PA [Aedes aegypti]	XP_001651245	0	89	565.459	360	49	7.92781
CDS_4203_Trasncript_24203	390	hypothetical protein AND_007571 [Anopheles darlingi]	ETN60815	0	79	104.375	82	49	22.3808
CDS_3859_Trasncript_23099	738	syntaxin-5 [Anopheles sinensis]	KFB39237	0	98	397.127	228	49	11.8273
CDS_4331_Trasncript_24611	960	zinc carboxypeptidase [Anopheles darlingi]	ETN58892	0	87	486.108	290	49	9.0922
CDS_3003_Trasncript_20062	639	AGAP001826-PA [Anopheles gambiae str. PEST] >gi|333469948|gb|EAA01116.6| AGAP001826-PA [Anopheles gambiae str. PEST]	XP_321226	0	97	356.295	198	48	13.3809
CDS_6642_Trasncript_29484	612	AGAP002063-PA [Anopheles gambiae str. PEST] >gi|157012389|gb|EAA01114.5| AGAP002063-PA [Anopheles gambiae str. PEST]	XP_320984	0	89	213.772	128	48	13.9712
CDS_1860_Trasncript_14319	522	AGAP002121-PA [Anopheles gambiae str. PEST] >gi|55233251|gb|EAA00949.2| AGAP002121-PA [Anopheles gambiae str. PEST]	XP_320916	0	100	355.14	173	48	16.38
CDS_5360_Trasncript_27023	423	AGAP002357-PA [Anopheles gambiae str. PEST] >gi|116129807|gb|EAA08222.3| AGAP002357-PA [Anopheles gambiae str. PEST]	XP_312602	0	97	217.238	140	48	20.2137
CDS_2958_Trasncript_19892	405	AGAP002588-PA [Anopheles gambiae str. PEST] >gi|116129624|gb|EAA07694.2| AGAP002588-PA [Anopheles gambiae str. PEST]	XP_312350	0	64	93.2041	118	48	21.1121
CDS_2102_Trasncript_15652	912	AGAP004725-PA [Anopheles gambiae str. PEST] >gi|224487997|sp|Q7PMU8.3|EIF3C_ANOGA RecName: Full=Eukaryotic translation initiation factor 3 subunit C; Short=eIF3c; AltName: Full=Eukaryotic translation initiation factor 3 subunit 8 [Anopheles gambiae] >gi|157014596|gb|EAA13192.4| AGAP004725-PA [Anopheles gambiae str. PEST]	XP_318103	0	96	275.404	254	48	9.37542
CDS_5981_Trasncript_28217	1437	AGAP005342-PA [Anopheles gambiae str. PEST] >gi|157015373|gb|EAA11391.4| AGAP005342-PA [Anopheles gambiae str. PEST]	XP_315354	0	92	866.3	474	48	5.95016
CDS_6550_Trasncript_29326	735	AGAP008749-PA [Anopheles gambiae str. PEST] >gi|157016753|gb|EAA10107.3| AGAP008749-PA [Anopheles gambiae str. PEST]	XP_314865	0	97	425.246	222	48	11.6332
CDS_3759_Trasncript_22797	543	AGAP009996-PA [Anopheles gambiae str. PEST] >gi|55236217|gb|EAA13913.3| AGAP009996-PA [Anopheles gambiae str. PEST]	XP_319139	0	98	322.398	158	48	15.7466
CDS_3463_Trasncript_21855	915	AGAP010043-PA [Anopheles gambiae str. PEST] >gi|157014195|gb|EAA43589.4| AGAP010043-PA [Anopheles gambiae str. PEST]	XP_319188	0	87	468.389	306	48	9.34468
CDS_2136_Trasncript_15846	1101	AGAP010073-PA [Anopheles gambiae str. PEST] >gi|157014216|gb|EAA13776.4| AGAP010073-PA [Anopheles gambiae str. PEST]	XP_319230	0	91	656.366	369	48	7.76601
CDS_3802_Trasncript_22922	1086	Anopheles gambiae str. PEST AGAP012678-PA [Anopheles gambiae str. PEST] >gi|157021044|gb|EAA02910.4| AGAP012678-PA [Anopheles gambiae str. PEST]	XP_307095	0	99	725.702	353	48	7.87328
CDS_5285_Trasncript_26855	1131	hypothetical protein AND_009158 [Anopheles darlingi]	ETN59241	0	71	381.719	364	48	7.56002
CDS_5834_Trasncript_27983	1347	AGAP000994 [Anopheles coluzzii]	AJC98200	0	92	810.446	452	47	6.21548
CDS_1167_Trasncript_9383	951	AGAP001021-PA [Anopheles gambiae str. PEST] >gi|347964950|ref|XP_003437170.1| AGAP001021-PB [Anopheles gambiae str. PEST] >gi|55245087|gb|EAA04946.2| AGAP001021-PA [Anopheles gambiae str. PEST] >gi|333466553|gb|EGK96290.1| AGAP001021-PB [Anopheles gambiae str. PEST]	XP_309214	0	94	581.637	311	47	8.80363
CDS_5372_Trasncript_27057	843	AGAP001751-PB [Anopheles gambiae str. PEST] >gi|333470033|gb|EGK97492.1| AGAP001751-PB [Anopheles gambiae str. PEST]	XP_003435921	0	91	520.005	292	47	9.93149
CDS_87_Trasncript_710	1011	AGAP002003-PA [Anopheles gambiae str. PEST] >gi|333469819|gb|EAA01400.5| AGAP002003-PA [Anopheles gambiae str. PEST]	XP_321056	0	88	478.789	297	47	8.28116
CDS_3144_Trasncript_20652	987	AGAP003006-PA [Anopheles gambiae str. PEST] >gi|116129269|gb|EAA07929.3| AGAP003006-PA [Anopheles gambiae str. PEST]	XP_311877	0	89	312.768	291	47	8.48252
CDS_3678_Trasncript_22510	609	AGAP003028-PA [Anopheles gambiae str. PEST] >gi|333467702|gb|EAA07904.5| AGAP003028-PA [Anopheles gambiae str. PEST]	XP_311848	0	100	365.54	202	47	13.7475
CDS_1892_Trasncript_14553	570	AGAP003819-PA [Anopheles gambiae str. PEST] >gi|55243954|gb|EAA05972.2| AGAP003819-PA [Anopheles gambiae str. PEST]	XP_310380	0	96	364.77	190	47	14.6882
CDS_2124_Trasncript_15762	930	AGAP005582-PA [Anopheles gambiae str. PEST] >gi|157015557|gb|EAA11866.4| AGAP005582-PA [Anopheles gambiae str. PEST]	XP_315591	0	86	472.241	303	47	9.00242
CDS_5516_Trasncript_27360	906	AGAP006130-PA-like protein [Anopheles sinensis]	KFB42215	0	98	544.658	288	47	9.24089
CDS_2536_Trasncript_17855	780	AGAP006264-PA [Anopheles gambiae str. PEST] >gi|158295646|ref|XP_316328.4| AGAP006264-PB [Anopheles gambiae str. PEST] >gi|157016135|gb|EDO63846.1| AGAP006264-PA [Anopheles gambiae str. PEST] >gi|157016136|gb|EAA10754.4| AGAP006264-PB [Anopheles gambiae str. PEST]	XP_001688840	0	100	522.316	254	47	10.7337
CDS_3433_Trasncript_21784	429	AGAP008298-PA [Anopheles gambiae str. PEST] >gi|21300089|gb|EAA12234.1| AGAP008298-PA [Anopheles gambiae str. PEST] >gi|568250145|gb|ETN59879.1| mitosis protein dim1 [Anopheles darlingi]	XP_317168	0	100	298.901	142	47	19.5157
CDS_385_Trasncript_3280	729	AGAP008330-PA [Anopheles gambiae str. PEST] >gi|157014877|gb|EAA12421.4| AGAP008330-PA [Anopheles gambiae str. PEST]	XP_317131	0	98	441.425	238	47	11.4846
CDS_9108_Trasncript_46803	960	AGAP008946-PA [Anopheles gambiae str. PEST] >gi|157013598|gb|EAL38988.3| AGAP008946-PA [Anopheles gambiae str. PEST]	XP_552840	0	83	384.03	321	47	8.72109
CDS_6610_Trasncript_29428	423	AGAP010608-PA [Anopheles gambiae str. PEST] >gi|157016869|gb|EAL40365.3| AGAP010608-PA [Anopheles gambiae str. PEST]	XP_558141	0	87	107.071	66	47	19.7926
CDS_3975_Trasncript_23514	471	AGAP011653-PA [Anopheles gambiae str. PEST] >gi|157013478|gb|EAL38913.3| AGAP011653-PA [Anopheles gambiae str. PEST]	XP_552611	0	97	268.085	151	47	17.7755
CDS_10505_Trasncript_64682	948	CD2 antigen cytoplasmic tail-binding protein 2 [Anopheles darlingi]	ETN62995	0	81	424.861	303	47	8.83149
CDS_2804_Trasncript_19187	741	exosome complex exonuclease RRP41 [Anopheles darlingi]	ETN62706	0	96	484.182	246	47	11.2986
CDS_8501_Trasncript_39188	912	hypothetical protein ZHAS_00014952 [Anopheles sinensis]	KFB46940	0	50	129.413	256	47	9.1801
CDS_5038_Trasncript_26335	783	AGAP000760-PA [Anopheles gambiae str. PEST] >gi|347964458|ref|XP_003437093.1| AGAP000760-PB [Anopheles gambiae str. PEST] >gi|347964460|ref|XP_003437094.1| AGAP000760-PC [Anopheles gambiae str. PEST] >gi|116130281|gb|EAA06885.4| AGAP000760-PA [Anopheles gambiae str. PEST] >gi|333467540|gb|EGK96596.1| AGAP000760-PB [Anopheles gambiae str. PEST] >gi|333467541|gb|EGK96597.1| AGAP000760-PC [Anopheles…	XP_311296	0	85	394.43	260	46	10.465
CDS_3763_Trasncript_22808	1074	AGAP001047-PA [Anopheles gambiae str. PEST] >gi|347965025|ref|XP_003437187.1| AGAP001047-PB [Anopheles gambiae str. PEST] >gi|333469507|gb|EAA13432.4| AGAP001047-PA [Anopheles gambiae str. PEST] >gi|333469508|gb|EGK97316.1| AGAP001047-PB [Anopheles gambiae str. PEST]	XP_318273	0	91	624.009	355	46	7.62953
CDS_8196_Trasncript_34042	915	AGAP001226-PA [Anopheles gambiae str. PEST] >gi|333470465|gb|EDO63284.2| AGAP001226-PA [Anopheles gambiae str. PEST]	XP_001689379	0	78	386.341	299	46	8.95532
CDS_2457_Trasncript_17498	711	AGAP002127-PA [Anopheles gambiae str. PEST] >gi|55233247|gb|EAA00942.2| AGAP002127-PA [Anopheles gambiae str. PEST]	XP_320908	0	100	486.878	236	46	11.5248
CDS_3024_Trasncript_20161	717	AGAP003278-PA [Anopheles gambiae str. PEST] >gi|333466218|gb|EAL42062.3| AGAP003278-PA [Anopheles gambiae str. PEST]	XP_560496	0	82	343.199	246	46	11.4283
CDS_291_Trasncript_2658	1182	AGAP003322-PA [Anopheles gambiae str. PEST] >gi|157013860|gb|EAA14649.4| AGAP003322-PA [Anopheles gambiae str. PEST]	XP_319555	0	97	770.385	387	46	6.93242
CDS_380_Trasncript_3229	936	AGAP003460-PA [Anopheles gambiae str. PEST] >gi|157018325|gb|EAA07382.5| AGAP003460-PA [Anopheles gambiae str. PEST]	XP_311746	0	93	582.408	311	46	8.7544
CDS_2597_Trasncript_18171	906	AGAP004190-PA [Anopheles gambiae str. PEST] >gi|333468661|gb|EAA08624.5| AGAP004190-PA [Anopheles gambiae str. PEST]	XP_313083	0	90	430.254	240	46	9.04428
CDS_3420_Trasncript_21713	876	AGAP004236-PA [Anopheles gambiae str. PEST] >gi|116128975|gb|EAA08647.3| AGAP004236-PA [Anopheles gambiae str. PEST]	XP_313152	0	96	542.732	291	46	9.35401
CDS_1802_Trasncript_13971	1068	AGAP005973-PA [Anopheles gambiae str. PEST] >gi|157015874|gb|EAA11389.4| AGAP005973-PA [Anopheles gambiae str. PEST]	XP_316017	0	90	552.747	312	46	7.67239
CDS_3529_Trasncript_22040	816	AGAP006804-PA [Anopheles gambiae str. PEST] >gi|55246028|gb|EAA04181.2| AGAP006804-PA [Anopheles gambiae str. PEST]	XP_308944	0	87	387.111	275	46	10.0418
CDS_197_Trasncript_1887	666	AGAP008044-PA [Anopheles gambiae str. PEST] >gi|157015050|gb|EAA12325.4| AGAP008044-PA [Anopheles gambiae str. PEST]	XP_317418	0	99	393.275	215	46	12.3035
CDS_3057_Trasncript_20289	393	AGAP010721-PA [Anopheles gambiae str. PEST] >gi|157018494|gb|EAA07057.4| AGAP010721-PA [Anopheles gambiae str. PEST]	XP_311435	0	99	207.223	100	46	20.8502
CDS_4728_Trasncript_25647	585	AGAP010835-PA [Anopheles gambiae str. PEST] >gi|55244484|gb|EAA05556.3| AGAP010835-PA [Anopheles gambiae str. PEST]	XP_309873	0	97	384.8	194	46	14.007
CDS_4893_Trasncript_26017	1008	AGAP011582-PA [Anopheles gambiae str. PEST] >gi|157019283|gb|EAA05703.3| AGAP011582-PA [Anopheles gambiae str. PEST]	XP_309926	0	94	516.538	313	46	8.12908
CDS_1230_Trasncript_9883	927	AGAP011584-PA [Anopheles gambiae str. PEST] >gi|157019281|gb|EAA05700.5| AGAP011584-PA [Anopheles gambiae str. PEST]	XP_309924	0	86	511.146	301	46	8.83939
CDS_8295_Trasncript_35300	717	GH25170 [Drosophila grimshawi] >gi|193896154|gb|EDV95020.1| GH25170 [Drosophila grimshawi]	XP_001994284	0	99	476.478	232	46	11.4283
CDS_4565_Trasncript_25245	426	ribonuclease P protein subunit p21 [Anopheles darlingi]	ETN58843	0	80	218.779	146	46	19.235
CDS_3688_Trasncript_22556	696	AGAP000470-PA [Anopheles gambiae str. PEST] >gi|294958189|sp|Q7PS09.5|MTNB_ANOGA RecName: Full=Probable methylthioribulose-1-phosphate dehydratase; Short=MTRu-1-P dehydratase [Anopheles gambiae] >gi|333466989|gb|EAA06311.6| AGAP000470-PA [Anopheles gambiae str. PEST]	XP_310624	0	100	480.33	231	45	11.5172
CDS_2565_Trasncript_18019	744	AGAP001496-PA [Anopheles gambiae str. PEST] >gi|333470243|gb|EAU75685.3| AGAP001496-PA [Anopheles gambiae str. PEST]	XP_001238515	0	77	332.413	251	45	10.7742
CDS_4091_Trasncript_23824	831	AGAP002077-PA [Anopheles gambiae str. PEST] >gi|116115897|gb|EAA01531.3| AGAP002077-PA [Anopheles gambiae str. PEST]	XP_320970	0	97	545.814	277	45	9.64619
CDS_3413_Trasncript_21683	642	AGAP002546-PA [Anopheles gambiae str. PEST] >gi|157018088|gb|EDO64232.1| AGAP002546-PA [Anopheles gambiae str. PEST]	XP_001688380	0	89	367.851	212	45	12.486
CDS_901_Trasncript_7285	744	AGAP003131-PA [Anopheles gambiae str. PEST] >gi|333468463|gb|EAA08427.4| AGAP003131-PA [Anopheles gambiae str. PEST]	XP_312817	0	83	392.504	247	45	10.7742
CDS_1164_Trasncript_9375	759	AGAP003598-PA [Anopheles gambiae str. PEST] >gi|157017472|gb|EAA08764.4| AGAP003598-PA [Anopheles gambiae str. PEST]	XP_313356	0	96	367.081	191	45	10.5612
CDS_10701_Trasncript_68217	762	AGAP005561-PA [Anopheles gambiae str. PEST] >gi|157015536|gb|EAA11831.3| AGAP005561-PA [Anopheles gambiae str. PEST]	XP_315565	0	97	502.286	253	45	10.5197
CDS_4018_Trasncript_23630	1164	AGAP006422-PA [Anopheles gambiae str. PEST] >gi|116127084|gb|EAA44227.3| AGAP006422-PA [Anopheles gambiae str. PEST]	XP_316460	0	88	681.019	386	45	6.88658
CDS_1308_Trasncript_10502	1392	AGAP006617-PA [Anopheles gambiae str. PEST] >gi|116127225|gb|EAA11335.4| AGAP006617-PA [Anopheles gambiae str. PEST]	XP_316648	0	92	808.905	463	45	5.75861
CDS_1725_Trasncript_13451	762	AGAP006719-PA [Anopheles gambiae str. PEST] >gi|157020711|gb|EAA04451.3| AGAP006719-PA [Anopheles gambiae str. PEST]	XP_309024	0	96	493.812	254	45	10.5197
CDS_7167_Trasncript_30381	672	AGAP008737-PA [Anopheles gambiae str. PEST] >gi|157016742|gb|EAA10260.4| AGAP008737-PA [Anopheles gambiae str. PEST]	XP_314852	0	99	473.396	223	45	11.9285
CDS_2376_Trasncript_17139	876	AGAP008797-PA [Anopheles gambiae str. PEST] >gi|116127921|gb|EAU76730.1| AGAP008797-PA [Anopheles gambiae str. PEST]	XP_001237618	0	90	452.21	292	45	9.15067
CDS_1954_Trasncript_14938	900	AGAP009048-PA [Anopheles gambiae str. PEST] >gi|157013674|gb|EAA14767.4| AGAP009048-PA [Anopheles gambiae str. PEST]	XP_319800	0	91	550.051	301	45	8.90665
CDS_1917_Trasncript_14703	1092	AGAP009950-PA-like protein [Anopheles sinensis]	KFB42279	0	60	110.923	193	45	7.34064
CDS_9065_Trasncript_46477	690	AGAP010443-PA [Anopheles gambiae str. PEST] >gi|116129978|gb|EAA07179.3| AGAP010443-PA [Anopheles gambiae str. PEST]	XP_311504	0	93	438.343	230	45	11.6174
CDS_1617_Trasncript_12709	387	AGAP010641-PA [Anopheles gambiae str. PEST] >gi|157018451|gb|EAA06974.4| AGAP010641-PA [Anopheles gambiae str. PEST]	XP_311360	0	81	170.629	122	45	20.7131
CDS_3755_Trasncript_22780	909	AGAP010738-PA [Anopheles gambiae str. PEST] >gi|157018509|gb|EAA07058.4| AGAP010738-PA [Anopheles gambiae str. PEST]	XP_311451	0	87	486.493	302	45	8.81846
CDS_3296_Trasncript_21206	531	Cysteine string protein [Anopheles darlingi]	ETN61409	0	97	318.161	172	45	15.096
CDS_3686_Trasncript_22539	888	endomembrane protein emp70 [Aedes aegypti] >gi|108871621|gb|EAT35846.1| AAEL012016-PA [Aedes aegypti]	XP_001662153	0	98	492.271	295	45	9.02701
CDS_1726_Trasncript_13453	633	hypothetical protein ZHAS_00007802 [Anopheles sinensis]	KFB40314	0	70	161.77	152	45	12.6635
CDS_3984_Trasncript_23534	1044	AGAP000189-PA [Anopheles gambiae str. PEST] >gi|333467243|gb|EDO64354.2| AGAP000189-PA [Anopheles gambiae str. PEST]	XP_001687763	0	54	250.366	313	44	7.50752
CDS_3320_Trasncript_21283	792	AGAP001801-PA [Anopheles gambiae str. PEST] >gi|157012544|gb|EAA01118.4| AGAP001801-PA [Anopheles gambiae str. PEST]	XP_321259	0	93	475.322	265	44	9.89628
CDS_3986_Trasncript_23537	723	AGAP002575-PA [Anopheles gambiae str. PEST] >gi|116129632|gb|EAA08048.3| AGAP002575-PA [Anopheles gambiae str. PEST]	XP_312362	0	94	386.341	240	44	10.8407
CDS_337_Trasncript_2917	774	AGAP003075-PA [Anopheles gambiae str. PEST] >gi|347969208|ref|XP_003436382.1| AGAP003075-PB [Anopheles gambiae str. PEST] >gi|116129043|gb|EAL40698.2| AGAP003075-PA [Anopheles gambiae str. PEST] >gi|333468417|gb|EGK96938.1| AGAP003075-PB [Anopheles gambiae str. PEST]	XP_562832	0	79	317.775	256	44	10.1264
CDS_2154_Trasncript_15944	900	AGAP003681-PA [Anopheles gambiae str. PEST] >gi|333468909|gb|EAU76927.2| AGAP003681-PA [Anopheles gambiae str. PEST]	XP_001230941	0	95	563.918	299	44	8.70872
CDS_9818_Trasncript_55505	1089	AGAP003928-PA [Anopheles gambiae str. PEST] >gi|333469552|gb|EAA13642.5| AGAP003928-PA [Anopheles gambiae str. PEST]	XP_318380	0	92	555.444	352	44	7.19729
CDS_1392_Trasncript_11216	1308	AGAP004078-PA [Anopheles gambiae str. PEST] >gi|333466628|gb|EAA05377.5| AGAP004078-PA [Anopheles gambiae str. PEST]	XP_309629	0	68	93.5893	169	44	5.99224
CDS_1818_Trasncript_14057	1278	AGAP005054-PB [Anopheles gambiae str. PEST] >gi|158292457|ref|XP_001688476.1| AGAP005054-PA [Anopheles gambiae str. PEST] >gi|157017000|gb|EAA09332.4| AGAP005054-PB [Anopheles gambiae str. PEST] >gi|157017001|gb|EDO64059.1| AGAP005054-PA [Anopheles gambiae str. PEST]	XP_313927	0	87	706.442	425	44	6.1329
CDS_3600_Trasncript_22247	648	AGAP005169-PA [Anopheles gambiae str. PEST] >gi|55240560|gb|EAA09561.2| AGAP005169-PA [Anopheles gambiae str. PEST]	XP_314065	0	91	343.969	212	44	12.0954
CDS_5394_Trasncript_27091	1377	AGAP007085-PA [Anopheles gambiae str. PEST] >gi|157020407|gb|EAA03988.5| AGAP007085-PA [Anopheles gambiae str. PEST]	XP_308673	0	93	866.3	468	44	5.69198
CDS_5364_Trasncript_27039	672	AGAP011493-PA [Anopheles gambiae str. PEST] >gi|157014653|gb|EAA13009.4| AGAP011493-PA [Anopheles gambiae str. PEST]	XP_317807	0	97	402.905	223	44	11.6635
CDS_3327_Trasncript_21318	372	AGAP011766-PA [Anopheles gambiae str. PEST] >gi|157013404|gb|EAL38873.2| AGAP011766-PA [Anopheles gambiae str. PEST]	XP_552478	0	100	118.627	54	44	21.0695
CDS_7453_Trasncript_30918	732	AGAP012140-PA [Anopheles gambiae str. PEST] >gi|223635152|sp|Q7PZY1.3|EIF3B_ANOGA RecName: Full=Eukaryotic translation initiation factor 3 subunit B; Short=eIF3b; AltName: Full=Eukaryotic translation initiation factor 3 subunit 9 [Anopheles gambiae] >gi|157013181|gb|EAA00199.3| AGAP012140-PA [Anopheles gambiae str. PEST]	XP_320387	0	98	462.996	238	44	10.7074
CDS_842_Trasncript_6724	627	AGAP012293-PA [Anopheles gambiae str. PEST] >gi|157013085|gb|EDO63304.1| AGAP012293-PA [Anopheles gambiae str. PEST]	XP_001689238	0	89	337.035	208	44	12.5006
CDS_2141_Trasncript_15859	954	CYP6M1c [Anopheles funestus]	AFM08395	0	95	565.844	317	44	8.21578
CDS_1828_Trasncript_14142	822	hypothetical protein ZHAS_00017942 [Anopheles sinensis]	KFB49911	0	92	446.432	268	44	9.5351
CDS_2596_Trasncript_18168	753	hypothetical protein ZHAS_00020660 [Anopheles sinensis]	KFB52421	0	56	91.6633	162	44	10.4088
CDS_4361_Trasncript_24691	681	PA domain-containing protein [Anopheles darlingi]	ETN62422	0	85	334.339	203	44	11.5093
CDS_6541_Trasncript_29319	669	AGAP000316-PA [Anopheles gambiae str. PEST] >gi|333467128|gb|EDO64344.2| AGAP000316-PA [Anopheles gambiae str. PEST]	XP_001687773	0	80	307.375	224	43	11.4495
CDS_1151_Trasncript_9256	750	AGAP001270-PA [Anopheles gambiae str. PEST] >gi|333470426|gb|EAA01689.5| AGAP001270-PA [Anopheles gambiae str. PEST]	XP_321883	0	80	352.443	243	43	10.213
CDS_5470_Trasncript_27248	351	AGAP001382-PA [Anopheles gambiae str. PEST] >gi|347965789|ref|XP_003435814.1| AGAP001382-PB [Anopheles gambiae str. PEST] >gi|157012809|gb|EAA01397.3| AGAP001382-PA [Anopheles gambiae str. PEST] >gi|333470351|gb|EGK97598.1| AGAP001382-PB [Anopheles gambiae str. PEST]	XP_321755	0	97	180.644	116	43	21.8226
CDS_2098_Trasncript_15638	942	AGAP001655-PA [Anopheles gambiae str. PEST] >gi|157012646|gb|EAA01360.3| AGAP001655-PA [Anopheles gambiae str. PEST]	XP_321440	0	96	545.814	315	43	8.13134
CDS_8833_Trasncript_42710	1152	AGAP002347-PA [Anopheles gambiae str. PEST] >gi|333468356|gb|EAA08223.5| AGAP002347-PA [Anopheles gambiae str. PEST]	XP_312617	0	96	734.947	383	43	6.64906
CDS_3258_Trasncript_21071	882	AGAP002779-PA [Anopheles gambiae str. PEST] >gi|333467958|gb|EAA07870.5| AGAP002779-PA [Anopheles gambiae str. PEST]	XP_312144	0	98	371.703	197	43	8.68449
CDS_3827_Trasncript_22993	1026	AGAP003209-PA [Anopheles gambiae str. PEST] >gi|333468538|gb|EAA08480.5| AGAP003209-PA [Anopheles gambiae str. PEST]	XP_312916	0	95	552.362	286	43	7.46561
CDS_1471_Trasncript_11817	1011	AGAP003397-PA [Anopheles gambiae str. PEST] >gi|333467603|gb|EAA07398.4| AGAP003397-PA [Anopheles gambiae str. PEST]	XP_311683	0	90	599.356	335	43	7.57638
CDS_4978_Trasncript_26200	354	AGAP004848-PA [Anopheles gambiae str. PEST] >gi|157016919|gb|EAA09674.4| AGAP004848-PA [Anopheles gambiae str. PEST]	XP_314343	0	94	150.599	94	43	21.6376
CDS_3554_Trasncript_22102	525	AGAP005417-PA [Anopheles gambiae str. PEST] >gi|157015438|gb|EAU76444.2| AGAP005417-PA [Anopheles gambiae str. PEST]	XP_001237659	0	100	270.781	130	43	14.5899
CDS_1163_Trasncript_9370	1083	AGAP005429-PA [Anopheles gambiae str. PEST] >gi|157015444|gb|EAA11942.4| AGAP005429-PA [Anopheles gambiae str. PEST]	XP_315435	0	94	625.935	334	43	7.07268
CDS_3608_Trasncript_22267	801	AGAP005577-PA [Anopheles gambiae str. PEST] >gi|157015554|gb|EDO63689.1| AGAP005577-PA [Anopheles gambiae str. PEST]	XP_001688683	0	97	514.612	258	43	9.56269
CDS_41_Trasncript_342	783	AGAP006122-PA [Anopheles gambiae str. PEST] >gi|116126901|gb|EAA11240.3| AGAP006122-PA [Anopheles gambiae str. PEST]	XP_316183	0	83	263.848	207	43	9.78253
CDS_2153_Trasncript_15943	777	AGAP006236-PA [Anopheles gambiae str. PEST] >gi|157016114|gb|EAA11577.5| AGAP006236-PA [Anopheles gambiae str. PEST]	XP_316304	0	87	340.502	239	43	9.85807
CDS_2191_Trasncript_16124	858	AGAP007925-PA [Anopheles gambiae str. PEST] >gi|157015127|gb|EAA12904.5| AGAP007925-PA [Anopheles gambiae str. PEST]	XP_317557	0	90	460.299	288	43	8.92741
CDS_2514_Trasncript_17745	489	AGAP010215-PA [Anopheles gambiae str. PEST] >gi|116118515|gb|EAU76134.1| AGAP010215-PA [Anopheles gambiae str. PEST]	XP_001238150	0	99	321.242	162	43	15.664
CDS_5666_Trasncript_27642	351	AGAP010373-PA [Anopheles gambiae str. PEST] >gi|157018418|gb|EAA07086.4| AGAP010373-PA [Anopheles gambiae str. PEST]	XP_311571	0	82	174.096	117	43	21.8226
CDS_3173_Trasncript_20796	351	AGAP011820-PA [Anopheles gambiae str. PEST] >gi|116117227|gb|EAA00792.3| AGAP011820-PA [Anopheles gambiae str. PEST]	XP_320694	0	100	167.162	82	43	21.8226
CDS_6685_Trasncript_29567	822	AGAP012690-PA-like protein [Anopheles sinensis]	KFB40055	0	81	323.168	219	43	9.31839
CDS_3348_Trasncript_21438	351	hypothetical protein AaeL_AAEL000903 [Aedes aegypti] >gi|121957643|sp|Q17MZ8.1|ENY2_AEDAE RecName: Full=Enhancer of yellow 2 transcription factor [Aedes aegypti] >gi|108883779|gb|EAT48004.1| AAEL000903-PA [Aedes aegypti]	XP_001651605	0	81	100.908	90	43	21.8226
CDS_1109_Trasncript_8892	846	hypothetical protein AND_000931 [Anopheles darlingi]	ETN67267	0	95	540.806	276	43	9.05404
CDS_3602_Trasncript_22254	426	hypothetical protein AND_009656 [Anopheles darlingi]	ETN58760	0	96	165.236	100	43	17.9806
CDS_3146_Trasncript_20657	1095	hypothetical protein ZHAS_00004904 [Anopheles sinensis]	KFB37664	0	97	733.791	360	43	6.99518
CDS_3672_Trasncript_22485	675	hypothetical protein ZHAS_00013079 [Anopheles sinensis]	KFB45242	0	53	91.2781	152	43	11.3477
CDS_2485_Trasncript_17592	900	metallophosphoesterase 1 [Anopheles darlingi]	ETN59264	0	95	524.242	299	43	8.5108
CDS_5544_Trasncript_27417	879	myotubularin [Anopheles darlingi]	ETN58165	0	98	604.749	292	43	8.71413
CDS_5786_Trasncript_27890	624	NBP2b protein [Anopheles darlingi]	ETN60628	0	88	256.914	209	43	12.2752
CDS_4105_Trasncript_23857	921	putative pol-like protein [Danaus plexippus]	EHJ70885	0	56	144.436	288	43	8.31674
CDS_7893_Trasncript_31777	525	AGAP000132-PA [Anopheles gambiae str. PEST] >gi|55243690|gb|EAA06135.2| AGAP000132-PA [Anopheles gambiae str. PEST]	XP_311015	0	80	141.354	121	42	14.2506
CDS_1936_Trasncript_14831	663	AGAP002305-PA [Anopheles gambiae str. PEST] >gi|116129843|gb|EAA07483.3| AGAP002305-PA [Anopheles gambiae str. PEST]	XP_312666	0	97	421.394	210	42	11.2844
CDS_1856_Trasncript_14279	909	AGAP002890-PA [Anopheles gambiae str. PEST] >gi|333467853|gb|EAA07592.5| AGAP002890-PA [Anopheles gambiae str. PEST]	XP_312022	0	98	577.4	302	42	8.23057
CDS_4875_Trasncript_25974	606	AGAP004586-PA [Anopheles gambiae str. PEST] >gi|347972205|ref|XP_003436856.1| AGAP004586-PB [Anopheles gambiae str. PEST] >gi|21298433|gb|EAA10578.1| AGAP004586-PA [Anopheles gambiae str. PEST] >gi|333469359|gb|EGK97267.1| AGAP004586-PB [Anopheles gambiae str. PEST]	XP_315241	0	99	414.075	201	42	12.3458
CDS_2526_Trasncript_17802	609	AGAP004961-PA [Anopheles gambiae str. PEST] >gi|157016579|gb|EAA10377.4| AGAP004961-PA [Anopheles gambiae str. PEST]	XP_315058	0	96	323.168	165	42	12.285
CDS_3184_Trasncript_20841	405	AGAP005039-PA [Anopheles gambiae str. PEST] >gi|157016987|gb|EAU76809.2| AGAP005039-PA [Anopheles gambiae str. PEST]	XP_001230956	0	56	77.0258	135	42	18.473
CDS_8728_Trasncript_41309	1059	AGAP005651-PA [Anopheles gambiae str. PEST] >gi|226711462|sp|A0NEF7.2|CTU2_ANOGA RecName: Full=Cytoplasmic tRNA 2-thiolation protein 2 [Anopheles gambiae] >gi|157015612|gb|EAU76478.2| AGAP005651-PA [Anopheles gambiae str. PEST]	XP_001237692	0	86	552.362	332	42	7.06476
CDS_424_Trasncript_3532	930	AGAP005653-PA [Anopheles gambiae str. PEST] >gi|157015614|gb|EAA11727.4| AGAP005653-PA [Anopheles gambiae str. PEST]	XP_315672	0	99	587.8	308	42	8.04471
CDS_7238_Trasncript_30535	462	AGAP005918-PA [Anopheles gambiae str. PEST] >gi|157015825|gb|EAA11932.4| AGAP005918-PA [Anopheles gambiae str. PEST]	XP_315949	0	90	233.417	136	42	16.1939
CDS_2962_Trasncript_19904	591	AGAP007402-PA [Anopheles gambiae str. PEST] >gi|157020128|gb|EDO64587.1| AGAP007402-PA [Anopheles gambiae str. PEST]	XP_001687938	0	86	297.745	198	42	12.6592
CDS_3180_Trasncript_20826	1050	AGAP009782-PA [Anopheles gambiae str. PEST] >gi|157014009|gb|EAA14269.4| AGAP009782-PA [Anopheles gambiae str. PEST]	XP_318877	0	85	501.901	317	42	7.12532
CDS_5405_Trasncript_27114	498	AGAP010065-PA [Anopheles gambiae str. PEST] >gi|55236286|gb|EAA13967.2| AGAP010065-PA [Anopheles gambiae str. PEST]	XP_319222	0	100	331.643	165	42	15.0233
CDS_3016_Trasncript_20130	555	AGAP010596-PA [Anopheles gambiae str. PEST] >gi|157016864|gb|EAA09964.4| AGAP010596-PA [Anopheles gambiae str. PEST]	XP_314561	0	94	350.517	184	42	13.4803
CDS_3139_Trasncript_20628	597	AGAP011753-PA [Anopheles gambiae str. PEST] >gi|157013412|gb|EAA00733.5| AGAP011753-PA [Anopheles gambiae str. PEST]	XP_320757	0	92	276.944	160	42	12.532
CDS_2617_Trasncript_18273	900	AGAP011906-PA [Anopheles gambiae str. PEST] >gi|157013328|gb|EAL38841.3| AGAP011906-PA [Anopheles gambiae str. PEST]	XP_552338	0	90	478.789	272	42	8.31287
CDS_9117_Trasncript_46864	639	AGAP012247-PA [Anopheles gambiae str. PEST] >gi|157013114|gb|EAA00284.4| AGAP012247-PA [Anopheles gambiae str. PEST]	XP_320295	0	98	414.461	207	42	11.7083
CDS_2649_Trasncript_18414	498	Anopheles gambiae str. PEST AGAP012517-PA [Anopheles gambiae str. PEST] >gi|116133153|gb|EAA03028.3| AGAP012517-PA [Anopheles gambiae str. PEST]	XP_307420	0	86	269.626	166	42	15.0233
CDS_322_Trasncript_2821	1110	ATP-dependent RNA helicase DDX18, partial [Stegodyphus mimosarum]	KFM59691	0	87	555.058	369	42	6.74017
CDS_6066_Trasncript_28404	1056	CYP6M1a [Anopheles funestus]	AFM08393	0	94	621.698	352	42	7.08483
CDS_3553_Trasncript_22101	474	hypothetical protein AND_003003 [Anopheles darlingi]	ETN65229	0	87	212.616	123	42	15.7839
CDS_9361_Trasncript_49274	744	hypothetical protein ZHAS_00007859 [Anopheles sinensis]	KFB40386	0	65	253.447	251	42	10.0559
CDS_1950_Trasncript_14910	540	hypothetical protein ZHAS_00021704 [Anopheles sinensis]	KFB53389	0	98	368.622	177	42	13.8548
CDS_4403_Trasncript_24808	588	hypothetical protein ZHAS_00022216 [Anopheles sinensis]	KFB53967	0	94	347.436	195	42	12.7238
CDS_6116_Trasncript_28494	519	zeta-coat protein [Aedes aegypti] >gi|108870438|gb|EAT34663.1| AAEL013121-PC [Aedes aegypti]	XP_001656372	0	99	345.125	172	42	14.4154
CDS_5974_Trasncript_28207	516	AGAP000526-PA [Anopheles gambiae str. PEST] >gi|333466946|gb|EAU77247.2| AGAP000526-PA [Anopheles gambiae str. PEST]	XP_001237267	0	79	106.301	134	41	14.154
CDS_4533_Trasncript_25167	537	AGAP000755-PA [Anopheles gambiae str. PEST] >gi|157018598|gb|EAA06871.5| AGAP000755-PA [Anopheles gambiae str. PEST]	XP_311291	0	100	352.443	178	41	13.6005
CDS_1172_Trasncript_9404	930	AGAP001519-PA [Anopheles gambiae str. PEST] >gi|333470222|gb|EAA00850.3| AGAP001519-PA [Anopheles gambiae str. PEST]	XP_321605	0	98	576.244	304	41	7.85317
CDS_3344_Trasncript_21412	552	AGAP001724-PA [Anopheles gambiae str. PEST] >gi|333470056|gb|EAA00871.5| AGAP001724-PA [Anopheles gambiae str. PEST]	XP_321361	0	99	350.517	173	41	13.2309
CDS_30_Trasncript_249	693	AGAP001918-PA [Anopheles gambiae str. PEST] >gi|333469895|gb|EAL38512.4| AGAP001918-PA [Anopheles gambiae str. PEST]	XP_550898	0	100	349.747	208	41	10.5389
CDS_2991_Trasncript_20028	630	AGAP002016-PA [Anopheles gambiae str. PEST] >gi|333469798|gb|EAA01261.6| AGAP002016-PA [Anopheles gambiae str. PEST]	XP_321039	0	96	408.683	203	41	11.5928
CDS_3153_Trasncript_20693	705	AGAP002314-PA [Anopheles gambiae str. PEST] >gi|333468386|gb|EAL40948.3| AGAP002314-PA [Anopheles gambiae str. PEST]	XP_563897	0	63	163.31	192	41	10.3595
CDS_2074_Trasncript_15493	717	AGAP002652-PA [Anopheles gambiae str. PEST] >gi|347968293|ref|XP_003436201.1| AGAP002652-PB [Anopheles gambiae str. PEST] >gi|157018022|gb|EAA08164.4| AGAP002652-PA [Anopheles gambiae str. PEST] >gi|333468072|gb|EGK96812.1| AGAP002652-PB [Anopheles gambiae str. PEST]	XP_312273	0	98	438.728	233	41	10.1861
CDS_3579_Trasncript_22179	903	AGAP003656-PA [Anopheles gambiae str. PEST] >gi|333468879|gb|EAA44666.5| AGAP003656-PA [Anopheles gambiae str. PEST]	XP_313432	0	91	524.628	296	41	8.08799
CDS_3161_Trasncript_20753	483	AGAP004553-PA [Anopheles gambiae str. PEST] >gi|347972117|ref|XP_003436839.1| AGAP004553-PB [Anopheles gambiae str. PEST] >gi|116128602|gb|EAU76882.1| AGAP004553-PA [Anopheles gambiae str. PEST] >gi|333469179|gb|EGK97197.1| AGAP004553-PB [Anopheles gambiae str. PEST]	XP_001237550	0	84	220.32	164	41	15.121
CDS_790_Trasncript_6344	516	AGAP004589-PA [Anopheles gambiae str. PEST] >gi|347972211|ref|XP_003436857.1| AGAP004589-PB [Anopheles gambiae str. PEST] >gi|347972213|ref|XP_003436858.1| AGAP004589-PC [Anopheles gambiae str. PEST] >gi|116127600|gb|EAA10585.3| AGAP004589-PA [Anopheles gambiae str. PEST] >gi|333469356|gb|EGK97265.1| AGAP004589-PB [Anopheles gambiae str. PEST] >gi|333469357|gb|EGK97266.1| AGAP004589-PC [Anopheles…	XP_315238	0	95	326.25	171	41	14.154
CDS_3314_Trasncript_21265	525	AGAP004750-PA [Anopheles gambiae str. PEST] >gi|157014568|gb|EAA13224.4| AGAP004750-PA [Anopheles gambiae str. PEST]	XP_318067	0	97	286.189	155	41	13.9113
CDS_1728_Trasncript_13467	942	AGAP006573-PA [Anopheles gambiae str. PEST] >gi|55239330|gb|EAA11332.2| AGAP006573-PA [Anopheles gambiae str. PEST]	XP_316598	0	99	591.267	309	41	7.75313
CDS_8543_Trasncript_39555	858	AGAP007506-PA [Anopheles gambiae str. PEST] >gi|116132148|gb|EAA04658.3| AGAP007506-PA [Anopheles gambiae str. PEST]	XP_308369	0	93	486.878	282	41	8.51218
CDS_6420_Trasncript_29103	744	AGAP008327-PA [Anopheles gambiae str. PEST] >gi|157014879|gb|EAA12426.4| AGAP008327-PA [Anopheles gambiae str. PEST]	XP_317136	0	99	500.745	243	41	9.81647
CDS_4217_Trasncript_24252	579	AGAP008416-PA-like protein [Anopheles sinensis]	KFB39096	0	64	166.007	179	41	12.6139
CDS_7735_Trasncript_31499	1308	AGAP010217-PA [Anopheles gambiae str. PEST] >gi|157014292|gb|EAA14324.4| AGAP010217-PA [Anopheles gambiae str. PEST]	XP_319403	0	95	775.393	435	41	5.58368
CDS_5097_Trasncript_26460	441	AGAP010405-PA [Anopheles gambiae str. PEST] >gi|116130015|gb|EAA07204.4| AGAP010405-PA [Anopheles gambiae str. PEST]	XP_311544	0	98	289.656	146	41	16.5611
CDS_3455_Trasncript_21844	621	AGAP011177-PA [Anopheles gambiae str. PEST] >gi|157019653|gb|EDO64470.1| AGAP011177-PA [Anopheles gambiae str. PEST]	XP_001688193	0	76	247.669	191	41	11.7608
CDS_4144_Trasncript_24021	432	AGAP011317-PA [Anopheles gambiae str. PEST] >gi|157019564|gb|EAU77517.2| AGAP011317-PA [Anopheles gambiae str. PEST]	XP_001237215	0	89	264.233	143	41	16.9061
CDS_1567_Trasncript_12452	1152	AGAP012335-PA [Anopheles gambiae str. PEST] >gi|157013066|gb|EAA00360.4| AGAP012335-PA [Anopheles gambiae str. PEST]	XP_320213	0	98	589.726	336	41	6.3398
CDS_3618_Trasncript_22300	645	cation efflux protein/ zinc transporter [Anopheles darlingi]	ETN60102	0	85	308.145	210	41	11.3232
CDS_2422_Trasncript_17330	546	Gag-Pol polyprotein, partial [Stegodyphus mimosarum]	KFM67913	0	68	113.235	113	41	13.3763
CDS_3225_Trasncript_20975	396	AGAP001277-PA [Anopheles gambiae str. PEST] >gi|333470419|gb|EAA01728.5| AGAP001277-PA [Anopheles gambiae str. PEST]	XP_321874	0	100	261.151	131	40	17.9932
CDS_3210_Trasncript_20935	651	AGAP001892-PA-like protein [Anopheles sinensis]	KFB40715	0	86	270.781	210	40	10.9452
CDS_8268_Trasncript_34797	630	AGAP002839-PA [Anopheles gambiae str. PEST] >gi|347968658|ref|XP_003436260.1| AGAP002839-PB [Anopheles gambiae str. PEST] >gi|157017910|gb|EAA07747.4| AGAP002839-PA [Anopheles gambiae str. PEST] >gi|333467902|gb|EGK96753.1| AGAP002839-PB [Anopheles gambiae str. PEST]	XP_312074	0	86	347.051	205	40	11.31
CDS_1667_Trasncript_13121	948	AGAP002953-PA-like protein [Anopheles sinensis]	KFB36364	0	93	542.347	315	40	7.51616
CDS_4172_Trasncript_24109	798	AGAP002958-PA [Anopheles gambiae str. PEST] >gi|333467770|gb|EAA07559.5| AGAP002958-PA [Anopheles gambiae str. PEST]	XP_311940	0	79	281.567	269	40	8.92897
CDS_1541_Trasncript_12311	639	AGAP003515-PA [Anopheles gambiae str. PEST] >gi|333468753|gb|EAA08842.4| AGAP003515-PA [Anopheles gambiae str. PEST]	XP_313253	0	94	405.216	212	40	11.1507
CDS_2562_Trasncript_18009	846	AGAP003814-PA [Anopheles gambiae str. PEST] >gi|333466791|gb|EAA05966.4| AGAP003814-PA [Anopheles gambiae str. PEST]	XP_310375	0	96	429.869	231	40	8.42236
CDS_7415_Trasncript_30837	651	AGAP004596-PA [Anopheles gambiae str. PEST] >gi|333469340|gb|EAA10555.6| AGAP004596-PA [Anopheles gambiae str. PEST]	XP_315228	0	99	375.941	216	40	10.9452
CDS_4328_Trasncript_24597	666	AGAP005206-PA [Anopheles gambiae str. PEST] >gi|157017151|gb|EAL40489.3| AGAP005206-PA [Anopheles gambiae str. PEST]	XP_558603	0	83	296.975	198	40	10.6987
CDS_9132_Trasncript_46995	942	AGAP005797-PA [Anopheles gambiae str. PEST] >gi|55238606|gb|EAA10811.3| AGAP005797-PA [Anopheles gambiae str. PEST]	XP_315811	0	95	609.757	314	40	7.56403
CDS_9703_Trasncript_54407	957	AGAP006128-PA [Anopheles gambiae str. PEST] >gi|157016015|gb|EAA11249.5| AGAP006128-PA [Anopheles gambiae str. PEST]	XP_316189	0	70	239.965	305	40	7.44547
CDS_4125_Trasncript_23935	723	AGAP007787-PA [Anopheles gambiae str. PEST] >gi|55237933|gb|EAA12826.2| AGAP007787-PA [Anopheles gambiae str. PEST]	XP_317728	0	64	187.193	217	40	9.85521
CDS_9130_Trasncript_46988	543	AGAP008374-PA [Anopheles gambiae str. PEST] >gi|74921069|sp|Q7Q4F5.2|ITPA_ANOGA RecName: Full=Inosine triphosphate pyrophosphatase; Short=ITPase; Short=Inosine triphosphatase; AltName: Full=Non-canonical purine NTP pyrophosphatase; AltName: Full=Non-standard purine NTP pyrophosphatase; AltName: Full=Nucleoside-triphosphate diphosphatase; AltName: Full=Nucleoside-triphosphate pyrophosphatase; Shor…	XP_317079	0	97	353.599	181	40	13.1221
CDS_5805_Trasncript_27932	1347	AGAP008604-PA [Anopheles gambiae str. PEST] >gi|157016660|gb|EAL40245.2| AGAP008604-PA [Anopheles gambiae str. PEST]	XP_557743	0	99	884.019	448	40	5.28977
CDS_2871_Trasncript_19486	984	AGAP009117-PA [Anopheles gambiae str. PEST] >gi|157013716|gb|EAA43380.3| AGAP009117-PA [Anopheles gambiae str. PEST]	XP_319870	0	100	639.032	327	40	7.24118
CDS_3292_Trasncript_21191	1050	AGAP009910-PA [Anopheles gambiae str. PEST] >gi|157014103|gb|EAA14064.4| AGAP009910-PA [Anopheles gambiae str. PEST]	XP_319031	0	83	502.671	358	40	6.78602
CDS_3395_Trasncript_21620	636	AGAP011164-PA [Anopheles gambiae str. PEST] >gi|157019659|gb|EDO64471.1| AGAP011164-PA [Anopheles gambiae str. PEST]	XP_001688194	0	88	121.709	79	40	11.2033
CDS_8587_Trasncript_39910	762	AGAP011386-PA [Anopheles gambiae str. PEST] >gi|157014725|gb|EAA13031.4| AGAP011386-PA [Anopheles gambiae str. PEST]	XP_317936	0	98	457.218	248	40	9.35081
CDS_4392_Trasncript_24777	738	beta nu integrin subunit AgBnu [Anopheles gambiae]	AAM11657	0	87	363.614	241	40	9.6549
CDS_6386_Trasncript_29043	666	PREDICTED: histone-lysine N-methyltransferase SETMAR-like [Acromyrmex echinatior]	XP_011051651	0	65	92.4337	83	40	10.6987
CDS_4947_Trasncript_26150	696	transposase domain-containing protein [Anopheles sinensis]	KFB35658	0	68	137.502	126	40	10.2375
CDS_4256_Trasncript_24347	711	AGAP001400-PA [Anopheles gambiae str. PEST] >gi|157012793|gb|EAA01506.4| AGAP001400-PA [Anopheles gambiae str. PEST]	XP_321734	0	83	254.218	236	39	9.77101
CDS_7827_Trasncript_31668	351	AGAP002413-PA [Anopheles gambiae str. PEST] >gi|347967812|ref|XP_003436117.1| AGAP002413-PB [Anopheles gambiae str. PEST] >gi|347967814|ref|XP_003436118.1| AGAP002413-PC [Anopheles gambiae str. PEST] >gi|347967816|ref|XP_003436119.1| AGAP002413-PD [Anopheles gambiae str. PEST] >gi|333468290|gb|EAA44942.4| AGAP002413-PA [Anopheles gambiae str. PEST] >gi|333468291|gb|EGK96894.1| AGAP002413-PB [Anop…	XP_312539	0	96	216.853	107	39	19.7926
CDS_3828_Trasncript_22997	888	AGAP002424-PA [Anopheles gambiae str. PEST] >gi|333468279|gb|EAA07529.5| AGAP002424-PA [Anopheles gambiae str. PEST]	XP_312521	0	95	523.472	290	39	7.82341
CDS_8668_Trasncript_40773	627	AGAP002872-PA-like protein [Anopheles sinensis]	KFB38319	0	97	416.387	208	39	11.08
CDS_2738_Trasncript_18906	849	AGAP003085-PA [Anopheles gambiae str. PEST] >gi|21296314|gb|EAA08459.1| AGAP003085-PA [Anopheles gambiae str. PEST]	XP_312771	0	99	533.102	276	39	8.18279
CDS_7558_Trasncript_31129	660	AGAP003359-PA [Anopheles gambiae str. PEST] >gi|333469256|gb|EAA09594.5| AGAP003359-PA [Anopheles gambiae str. PEST]	XP_314261	0	74	259.61	230	39	10.526
CDS_2_Trasncript_41	843	AGAP003650-PA [Anopheles gambiae str. PEST] >gi|333468870|gb|EAA08959.3| AGAP003650-PA [Anopheles gambiae str. PEST]	XP_313420	0	96	551.592	281	39	8.24103
CDS_1231_Trasncript_9885	696	AGAP004765-PA [Anopheles gambiae str. PEST] >gi|157014552|gb|EAA13221.5| AGAP004765-PA [Anopheles gambiae str. PEST]	XP_318051	0	99	473.781	226	39	9.98159
CDS_5637_Trasncript_27592	471	AGAP006179-PB [Anopheles gambiae str. PEST] >gi|157016067|gb|EDO63819.1| AGAP006179-PB [Anopheles gambiae str. PEST]	XP_001688813	0	100	274.248	156	39	14.7499
CDS_6100_Trasncript_28458	336	AGAP007674-PB [Anopheles gambiae str. PEST] >gi|158285228|ref|XP_001687864.1| AGAP007674-PA [Anopheles gambiae str. PEST] >gi|157019890|gb|EAA04121.4| AGAP007674-PB [Anopheles gambiae str. PEST] >gi|157019891|gb|EDO64513.1| AGAP007674-PA [Anopheles gambiae str. PEST]	XP_308197	0	99	216.468	105	39	20.6761
CDS_2627_Trasncript_18327	681	AGAP007725-PA [Anopheles gambiae str. PEST] >gi|157019837|gb|EAA04700.4| AGAP007725-PA [Anopheles gambiae str. PEST]	XP_308151	0	92	406.757	226	39	10.2014
CDS_2407_Trasncript_17272	936	AGAP008954-PA [Anopheles gambiae str. PEST] >gi|157013605|gb|EAA14812.4| AGAP008954-PA [Anopheles gambiae str. PEST]	XP_319707	0	92	507.294	313	39	7.42221
CDS_9746_Trasncript_54808	984	AGAP009544-PA [Anopheles gambiae str. PEST] >gi|116131069|gb|EAA05927.3| AGAP009544-PA [Anopheles gambiae str. PEST]	XP_310145	0	98	508.834	246	39	7.06015
CDS_5422_Trasncript_27144	621	AGAP010142-PA [Anopheles gambiae str. PEST] >gi|157014243|gb|EAA13843.5| AGAP010142-PA [Anopheles gambiae str. PEST]	XP_319299	0	96	392.889	201	39	11.1871
CDS_3509_Trasncript_21979	774	AGAP011047-PA [Anopheles gambiae str. PEST] >gi|157020748|gb|EAA03867.4| AGAP011047-PA [Anopheles gambiae str. PEST]	XP_308089	0	97	495.738	252	39	8.97569
CDS_1470_Trasncript_11808	1101	AGAP011252-PA [Anopheles gambiae str. PEST] >gi|157019602|gb|EAA05189.5| AGAP011252-PA [Anopheles gambiae str. PEST]	XP_309392	0	99	717.613	367	39	6.30989
CDS_6458_Trasncript_29176	609	AGAP013333-PA [Anopheles gambiae str. PEST] >gi|333468812|gb|EGK97073.1| AGAP013333-PA [Anopheles gambiae str. PEST]	XP_003436531	0	98	377.096	200	39	11.4075
[truncated: 2,563 more rows]

## Sheet: Bacteria (EZK) matched
Sequence name	Sequence length	Hit Description	Hit Accession	E-Value	Similarity	Bit-Score	Alignment length	Read Count	FPKM
CDS_4334_Trasncript_24614	522	LemA protein [Elizabethkingia meningoseptica] >gi|507152020|gb|EOR30209.1| LemA protein [Elizabethkingia meningoseptica ATCC 13253 = NBRC 12535]	WP_016198886	0	100	352.443	173	195	66.5439
CDS_3752_Trasncript_22772	504	hypothetical protein [Elizabethkingia meningoseptica]	WP_034881088	0	100	316.235	157	145	51.2486
CDS_4335_Trasncript_24614	432	hypothetical protein [Elizabethkingia meningoseptica] >gi|507152021|gb|EOR30210.1| hypothetical protein L100_07589 [Elizabethkingia meningoseptica ATCC 13253 = NBRC 12535]	WP_016198887	0	100	295.049	143	114	47.0073
CDS_5796_Trasncript_27910	1527	hypothetical protein [Elizabethkingia meningoseptica] >gi|507153128|gb|EOR31270.1| hypothetical protein L100_01718 [Elizabethkingia meningoseptica ATCC 13253 = NBRC 12535]	WP_016170195	0	98	761.911	464	387	45.1457
CDS_2932_Trasncript_19787	444	Nucleoside-diphosphate-sugar pyrophosphorylase [Elizabethkingia meningoseptica] >gi|507153270|gb|EOR31409.1| Nucleoside-diphosphate-sugar pyrophosphorylase [Elizabethkingia meningoseptica ATCC 13253 = NBRC 12535]	WP_016169897	0	100	303.138	147	106	42.5272
CDS_4069_Trasncript_23784	672	hypothetical protein [Elizabethkingia meningoseptica] >gi|507152285|gb|EOR30460.1| hypothetical protein L100_05910 [Elizabethkingia meningoseptica ATCC 13253 = NBRC 12535]	WP_016198564	0	100	421.394	223	151	40.0269
CDS_2517_Trasncript_17765	1077	DNA polymerase III subunit gamma/tau [Elizabethkingia meningoseptica]	WP_019051072	0	100	735.717	358	197	32.5833
CDS_991_Trasncript_8111	807	MULTISPECIES: UDP-N-acetylglucosamine acyltransferase [Elizabethkingia] >gi|507153014|gb|EOR31161.1| UDP-N-acetylglucosamine acyltransferase [Elizabethkingia meningoseptica ATCC 13253 = NBRC 12535] >gi|700268306|gb|KGO10216.1| acyl-ACP--UDP-N- acetylglucosamine O-acyltransferase [Elizabethkingia miricola]	WP_016197960	0	99	533.487	263	146	32.2273
CDS_703_Trasncript_5778	627	hypothetical protein [Elizabethkingia meningoseptica] >gi|507153378|gb|EOR31517.1| hypothetical protein L100_00735 [Elizabethkingia meningoseptica ATCC 13253 = NBRC 12535]	WP_016170005	0	96	412.535	208	108	30.6832
CDS_3506_Trasncript_21972	408	hypothetical protein [Elizabethkingia meningoseptica] >gi|507151076|gb|EOR29329.1| hypothetical protein L100_11844 [Elizabethkingia meningoseptica ATCC 13253 = NBRC 12535]	WP_016199722	0	100	275.404	135	70	30.562
CDS_3786_Trasncript_22883	873	hypothetical protein [Elizabethkingia meningoseptica] >gi|507151173|gb|EOR29415.1| hypothetical protein L100_11228 [Elizabethkingia meningoseptica ATCC 13253 = NBRC 12535]	WP_016199602	0	96	533.487	281	143	29.1787
CDS_2990_Trasncript_20017	570	SCO1/SenC/PrrC family protein [Elizabethkingia meningoseptica] >gi|507151655|gb|EOR29864.1| SCO1/SenC/PrrC family protein [Elizabethkingia meningoseptica ATCC 13253 = NBRC 12535]	WP_016199135	0	97	373.629	189	92	28.7513
CDS_2394_Trasncript_17201	1158	hypothetical protein [Elizabethkingia meningoseptica] >gi|507153356|gb|EOR31495.1| hypothetical protein L100_00625 [Elizabethkingia meningoseptica ATCC 13253 = NBRC 12535]	WP_016169983	0	99	790.03	382	181	27.8429
CDS_4183_Trasncript_24135	840	zn-dependent protease with chaperone function [Elizabethkingia meningoseptica] >gi|507153350|gb|EOR31489.1| zn-dependent protease with chaperone function [Elizabethkingia meningoseptica ATCC 13253 = NBRC 12535]	WP_016169977	0	99	550.436	267	126	26.7199
CDS_3260_Trasncript_21072	387	30S ribosomal protein S9 [Elizabethkingia meningoseptica] >gi|507150272|gb|EOR28624.1| 30S ribosomal protein S9 [Elizabethkingia meningoseptica ATCC 13253 = NBRC 12535]	WP_016200426	0	100	264.233	128	54	24.8558
CDS_802_Trasncript_6416	1026	hypothetical protein FF18_10395 [Elizabethkingia meningoseptica]	KFC39623	0	87	406.371	342	134	23.2649
CDS_3406_Trasncript_21656	1509	putative ATPase [Elizabethkingia meningoseptica] >gi|507152642|gb|EOR30804.1| putative ATPase [Elizabethkingia meningoseptica ATCC 13253 = NBRC 12535]	WP_016198339	0	99	939.488	502	190	22.4289
CDS_2236_Trasncript_16357	462	Regulatory protein, MarR [Elizabethkingia meningoseptica] >gi|507150346|gb|EOR28683.1| Regulatory protein, MarR [Elizabethkingia meningoseptica ATCC 13253 = NBRC 12535]	WP_016200373	0	100	295.819	149	56	21.5919
CDS_4696_Trasncript_25569	1131	threonyl-tRNA synthetase [Elizabethkingia meningoseptica] >gi|507150236|gb|EOR28594.1| threonyl-tRNA ligase [Elizabethkingia meningoseptica ATCC 13253 = NBRC 12535]	WP_016200459	0	99	756.133	363	136	21.4201
CDS_3796_Trasncript_22905	357	ABC transporter ATP-binding protein [Elizabethkingia meningoseptica] >gi|507151970|gb|EOR30159.1| ABC transporter ATP-binding protein [Elizabethkingia meningoseptica ATCC 13253 = NBRC 12535]	WP_016198836	0	100	241.121	119	42	20.9568
CDS_3882_Trasncript_23208	759	putative RNA methylase [Elizabethkingia meningoseptica] >gi|507151658|gb|EOR29867.1| putative RNA methylase [Elizabethkingia meningoseptica ATCC 13253 = NBRC 12535]	WP_016199138	0	98	482.256	247	87	20.4184
CDS_2693_Trasncript_18656	942	anti-feci sigma factor, fecr [Elizabethkingia meningoseptica] >gi|507151579|gb|EOR29796.1| anti-feci sigma factor, fecr [Elizabethkingia meningoseptica ATCC 13253 = NBRC 12535]	WP_016199302	0	99	547.74	314	101	19.0992
CDS_2231_Trasncript_16316	513	putative aga operon transcriptional repressor [Elizabethkingia meningoseptica] >gi|507152523|gb|EOR30688.1| putative aga operon transcriptional repressor [Elizabethkingia meningoseptica ATCC 13253 = NBRC 12535]	WP_016198426	0	100	303.908	164	55	19.0981
CDS_1974_Trasncript_15022	573	RNA polymerase ECF-type sigma factor [Elizabethkingia meningoseptica] >gi|507153483|gb|EOR31622.1| RNA polymerase ECF-type sigma factor [Elizabethkingia meningoseptica ATCC 13253 = NBRC 12535]	WP_016170110	0	99	379.407	185	61	18.9635
CDS_2757_Trasncript_19001	1332	TonB-dependent receptor [Elizabethkingia meningoseptica]	WP_026149179	0	99	897.116	444	140	18.7227
CDS_1991_Trasncript_15089	603	hypothetical protein [Elizabethkingia meningoseptica] >gi|507151246|gb|EOR29485.1| hypothetical protein L100_11198 [Elizabethkingia meningoseptica ATCC 13253 = NBRC 12535]	WP_016199596	0	99	411.379	200	63	18.6109
CDS_2989_Trasncript_20017	924	signal peptide protein [Elizabethkingia meningoseptica] >gi|507151656|gb|EOR29865.1| signal peptide protein [Elizabethkingia meningoseptica ATCC 13253 = NBRC 12535]	WP_016199136	0	99	600.127	304	94	18.1218
CDS_2354_Trasncript_17030	1062	TonB-linked outer membrane protein, SusC/RagA family [Elizabethkingia meningoseptica] >gi|507149958|gb|EOR28381.1| TonB-linked outer membrane protein, SusC/RagA family [Elizabethkingia meningoseptica ATCC 13253 = NBRC 12535]	WP_016200663	0	99	704.516	353	108	18.1152
CDS_3995_Trasncript_23558	378	30S ribosomal protein S13 [Elizabethkingia meningoseptica] >gi|507153146|gb|EOR31288.1| Ribosomal protein S13 [Elizabethkingia meningoseptica ATCC 13253 = NBRC 12535]	WP_016197776	0	100	250.751	125	37	17.4363
CDS_4849_Trasncript_25912	747	phosphoglycerate kinase [Elizabethkingia meningoseptica] >gi|507153496|gb|EOR31635.1| phosphoglycerate kinase [Elizabethkingia meningoseptica ATCC 13253 = NBRC 12535]	WP_016170123	0	100	488.419	243	71	16.931
CDS_3108_Trasncript_20483	537	metal dependent phosphohydrolase [Elizabethkingia meningoseptica] >gi|507151614|gb|EOR29826.1| metal dependent phosphohydrolase [Elizabethkingia meningoseptica ATCC 13253 = NBRC 12535]	WP_016199216	0	98	339.732	178	51	16.9177
CDS_840_Trasncript_6713	522	Major facilitator superfamily (MFS) permease [Elizabethkingia meningoseptica] >gi|507151402|gb|EOR29629.1| Major facilitator superfamily (MFS) permease [Elizabethkingia meningoseptica ATCC 13253 = NBRC 12535]	WP_016199412	0	100	305.064	169	49	16.7213
CDS_2369_Trasncript_17087	726	hypothetical protein L100_05661 [Elizabethkingia meningoseptica ATCC 13253 = NBRC 12535]	EOR30590	0	99	465.307	241	68	16.6846
CDS_1952_Trasncript_14923	303	Ribosome hibernation protein YhbH [Elizabethkingia meningoseptica] >gi|507152106|gb|EOR30289.1| Ribosome hibernation protein YhbH [Elizabethkingia meningoseptica ATCC 13253 = NBRC 12535]	WP_016198712	0	100	167.933	83	28	16.4611
CDS_3535_Trasncript_22054	711	hypothetical protein [Elizabethkingia meningoseptica] >gi|507152595|gb|EOR30757.1| hypothetical protein L100_04507 [Elizabethkingia meningoseptica ATCC 13253 = NBRC 12535]	WP_016198292	0	100	430.639	205	65	16.285
CDS_281_Trasncript_2592	1008	hydroxymethylglutaryl-CoA synthase [Elizabethkingia meningoseptica] >gi|507152370|gb|EOR30540.1| hydroxymethylglutaryl-CoA synthase [Elizabethkingia meningoseptica ATCC 13253 = NBRC 12535]	WP_016198468	0	99	680.248	329	92	16.2582
CDS_2916_Trasncript_19702	528	MULTISPECIES: peptide deformylase [Elizabethkingia] >gi|365755989|gb|EHM97906.1| peptide deformylase [Elizabethkingia anophelis Ag1] >gi|442560571|gb|ELR77799.1| peptide deformylase [Elizabethkingia anophelis R26] >gi|530696222|gb|EQB90705.1| peptide deformylase [Elizabethkingia meningoseptica 502] >gi|609713126|emb|CDN77805.1| Peptide deformylase [Elizabethkingia anophelis] >gi|609716761|emb|CDN…	WP_009087780	0	99	322.013	158	47	15.8565
CDS_2547_Trasncript_17930	405	hypothetical protein [Elizabethkingia meningoseptica] >gi|507150480|gb|EOR28794.1| hypothetical protein L100_14460 [Elizabethkingia meningoseptica ATCC 13253 = NBRC 12535]	WP_016200240	0	99	229.565	134	36	15.834
CDS_3259_Trasncript_21072	612	MULTISPECIES: 30S ribosomal protein S2 [Elizabethkingia] >gi|365756901|gb|EHM98811.1| SSU ribosomal protein S2p (SAe) [Elizabethkingia anophelis Ag1] >gi|442562058|gb|ELR79281.1| 30S ribosomal protein S2 [Elizabethkingia anophelis R26] >gi|507150271|gb|EOR28623.1| 30S ribosomal protein S2 [Elizabethkingia meningoseptica ATCC 13253 = NBRC 12535] >gi|530696943|gb|EQB91423.1| 30S ribosomal protein S…	WP_009085459	0	100	422.55	204	54	15.7176
CDS_42_Trasncript_346	1113	hydrophobe/amphiphile efflux-1 (HAE1) family protein [Elizabethkingia meningoseptica] >gi|507150575|gb|EOR28879.1| hydrophobe/amphiphile efflux-1 (HAE1) family protein [Elizabethkingia meningoseptica ATCC 13253 = NBRC 12535]	WP_016200171	0	99	711.064	364	98	15.6847
CDS_2237_Trasncript_16357	321	3-hydroxyacyl-CoA dehydrogenase [Elizabethkingia meningoseptica] >gi|507150345|gb|EOR28682.1| 3-hydroxyacyl-CoA dehydrogenase [Elizabethkingia meningoseptica ATCC 13253 = NBRC 12535]	WP_016200372	0	100	217.624	107	28	15.5381
CDS_3198_Trasncript_20894	822	hypothetical protein [Elizabethkingia meningoseptica] >gi|507151283|gb|EOR29519.1| hypothetical protein L100_10964 [Elizabethkingia meningoseptica ATCC 13253 = NBRC 12535]	WP_016199550	0	99	552.362	273	71	15.3862
CDS_1549_Trasncript_12342	1002	chromosomal replication initiator protein DnaA [Elizabethkingia meningoseptica] >gi|507151856|gb|EOR30051.1| Chromosomal replication initiator protein dnaA [Elizabethkingia meningoseptica ATCC 13253 = NBRC 12535]	WP_016198972	0	100	647.121	311	86	15.2889
CDS_2248_Trasncript_16406	444	50S ribosomal protein L11 [Elizabethkingia meningoseptica] >gi|507152113|gb|EOR30296.1| 50S ribosomal protein L19 [Elizabethkingia meningoseptica ATCC 13253 = NBRC 12535]	WP_016198719	0	100	298.901	147	38	15.2456
CDS_778_Trasncript_6267	750	lipoprotein precursor [Elizabethkingia meningoseptica] >gi|507150460|gb|EOR28777.1| lipoprotein precursor [Elizabethkingia meningoseptica ATCC 13253 = NBRC 12535]	WP_016200268	0	96	453.366	234	64	15.2007
CDS_935_Trasncript_7565	459	major facilitator superfamily MFS_1 [Elizabethkingia meningoseptica] >gi|507151002|gb|EOR29261.1| major facilitator superfamily MFS_1 [Elizabethkingia meningoseptica ATCC 13253 = NBRC 12535]	WP_016199804	0	100	236.498	135	39	15.1355
CDS_1380_Trasncript_11098	711	TonB-dependent receptor plug [Elizabethkingia meningoseptica] >gi|507152310|gb|EOR30485.1| TonB-dependent receptor plug [Elizabethkingia meningoseptica ATCC 13253 = NBRC 12535]	WP_016198588	0	99	473.011	237	60	15.0323
CDS_2195_Trasncript_16134	336	transcriptional regulator [Elizabethkingia meningoseptica] >gi|507151309|gb|EOR29542.1| transcriptional regulator [Elizabethkingia meningoseptica ATCC 13253 = NBRC 12535]	WP_016199496	0	100	192.2	96	28	14.8444
CDS_3990_Trasncript_23545	465	hypothetical protein [Elizabethkingia meningoseptica] >gi|507152377|gb|EOR30547.1| hypothetical protein L100_05446 [Elizabethkingia meningoseptica ATCC 13253 = NBRC 12535]	WP_016198475	0	100	271.166	149	38	14.5571
CDS_2339_Trasncript_16910	975	hypothetical protein [Elizabethkingia meningoseptica] >gi|507152597|gb|EOR30759.1| hypothetical protein L100_04517 [Elizabethkingia meningoseptica ATCC 13253 = NBRC 12535]	WP_016198294	0	99	582.793	319	79	14.4333
CDS_2756_Trasncript_18995	501	peptidase m15b and m15c dd-carboxypeptidase vany/endolysin [Elizabethkingia meningoseptica] >gi|507151176|gb|EOR29418.1| peptidase m15b and m15c dd-carboxypeptidase vany/endolysin [Elizabethkingia meningoseptica ATCC 13253 = NBRC 12535]	WP_016199605	0	99	343.584	166	40	14.2222
CDS_7975_Trasncript_32039	921	acetolactate synthase catalytic subunit [Elizabethkingia anophelis] >gi|609711666|emb|CDN79122.1| acetolactate synthase III, large subunit [Elizabethkingia anophelis] >gi|609718187|emb|CDN73655.1| acetolactate synthase III, large subunit [Elizabethkingia anophelis]	WP_035588995	0	95	588.571	302	73	14.1191
CDS_5501_Trasncript_27321	948	alpha-L-fucosidase [Elizabethkingia meningoseptica] >gi|507151028|gb|EOR29284.1| alpha-L-fucosidase [Elizabethkingia meningoseptica ATCC 13253 = NBRC 12535]	WP_016199747	0	99	655.981	316	73	13.717
CDS_3884_Trasncript_23208	444	hypothetical protein [Elizabethkingia meningoseptica] >gi|507151659|gb|EOR29868.1| hypothetical protein L100_08889 [Elizabethkingia meningoseptica ATCC 13253 = NBRC 12535]	WP_016199139	0	99	199.134	128	34	13.6408
CDS_3989_Trasncript_23545	537	hypothetical protein [Elizabethkingia meningoseptica] >gi|507152378|gb|EOR30548.1| hypothetical protein L100_05451 [Elizabethkingia meningoseptica ATCC 13253 = NBRC 12535]	WP_016198476	0	99	360.918	178	40	13.2687
CDS_2883_Trasncript_19527	633	TetR family transcriptional regulator [Elizabethkingia meningoseptica]	WP_019051135	0	99	417.927	209	47	13.2263
CDS_1811_Trasncript_14010	873	UPF0027 domain containing protein [Elizabethkingia meningoseptica] >gi|507151705|gb|EOR29914.1| UPF0027 domain containing protein [Elizabethkingia meningoseptica ATCC 13253 = NBRC 12535]	WP_016199185	0	99	594.349	287	64	13.059
CDS_574_Trasncript_4594	588	Beta-lactamase [Elizabethkingia meningoseptica] >gi|507152688|gb|EOR30847.1| Beta-lactamase [Elizabethkingia meningoseptica ATCC 13253 = NBRC 12535]	WP_016198170	0	100	386.726	189	43	13.0267
CDS_2755_Trasncript_18995	1041	patatin [Elizabethkingia meningoseptica] >gi|507151175|gb|EOR29417.1| patatin [Elizabethkingia meningoseptica ATCC 13253 = NBRC 12535]	WP_016199604	0	99	673.315	346	76	13.0049
CDS_331_Trasncript_2886	648	TonB-dependent receptor [Elizabethkingia meningoseptica] >gi|507151453|gb|EOR29678.1| TonB-dependent receptor [Elizabethkingia meningoseptica ATCC 13253 = NBRC 12535]	WP_016199377	0	99	426.402	211	47	12.9201
CDS_10253_Trasncript_61915	513	transcriptional regulator Crp/Fnr family protein [Elizabethkingia meningoseptica] >gi|507151228|gb|EOR29467.1| transcriptional regulator Crp/Fnr family protein [Elizabethkingia meningoseptica ATCC 13253 = NBRC 12535]	WP_016199578	0	99	308.916	170	37	12.8478
CDS_4850_Trasncript_25912	432	Ribose 5-phosphate isomerase RpiB [Elizabethkingia meningoseptica] >gi|507153495|gb|EOR31634.1| Ribose 5-phosphate isomerase RpiB [Elizabethkingia meningoseptica ATCC 13253 = NBRC 12535]	WP_016170122	0	100	299.671	143	31	12.7827
CDS_4150_Trasncript_24057	324	hypothetical protein [Elizabethkingia meningoseptica] >gi|507150993|gb|EOR29252.1| hypothetical protein L100_12209 [Elizabethkingia meningoseptica ATCC 13253 = NBRC 12535]	WP_016199795	0	100	221.861	108	23	12.6452
CDS_9592_Trasncript_53544	522	integrase [Elizabethkingia anophelis] >gi|365754044|gb|EHM95999.1| integrase [Elizabethkingia anophelis Ag1]	WP_009092090	0	97	337.421	171	37	12.6263
CDS_2246_Trasncript_16406	693	50S ribosomal protein L1 [Elizabethkingia meningoseptica] >gi|507152114|gb|EOR30297.1| 50S ribosomal protein L1 [Elizabethkingia meningoseptica ATCC 13253 = NBRC 12535]	WP_016198720	0	100	394.815	230	49	12.5953
CDS_1040_Trasncript_8470	444	hypothetical protein [Elizabethkingia meningoseptica] >gi|507151051|gb|EOR29307.1| hypothetical protein L100_12084 [Elizabethkingia meningoseptica ATCC 13253 = NBRC 12535]	WP_016199770	0	98	224.172	111	31	12.4372
CDS_10818_Trasncript_69399	555	hypothetical protein [Elizabethkingia meningoseptica] >gi|507152256|gb|EOR30435.1| hypothetical protein L100_06622 [Elizabethkingia meningoseptica ATCC 13253 = NBRC 12535]	WP_016198699	0	98	344.739	185	38	12.1965
CDS_10399_Trasncript_63485	546	Tpl protein [Elizabethkingia meningoseptica] >gi|507153403|gb|EOR31542.1| Tpl protein [Elizabethkingia meningoseptica ATCC 13253 = NBRC 12535]	WP_016170030	0	98	363.999	177	37	12.0713
CDS_905_Trasncript_7366	711	hypothetical protein [Elizabethkingia meningoseptica] >gi|507152013|gb|EOR30202.1| hypothetical protein L100_07549 [Elizabethkingia meningoseptica ATCC 13253 = NBRC 12535]	WP_016198879	0	100	324.709	158	48	12.0259
CDS_83_Trasncript_641	1305	peptidase [Elizabethkingia meningoseptica] >gi|507152745|gb|EOR30904.1| peptidase [Elizabethkingia meningoseptica ATCC 13253 = NBRC 12535]	WP_016198226	0	99	890.567	430	88	12.012
CDS_9642_Trasncript_53911	558	hypothetical protein [Elizabethkingia meningoseptica] >gi|507149986|gb|EOR28401.1| hypothetical protein L100_16550 [Elizabethkingia meningoseptica ATCC 13253 = NBRC 12535]	WP_016200646	0	99	377.096	181	37	11.8117
CDS_8663_Trasncript_40726	348	dithiol-disulfide isomerase [Elizabethkingia meningoseptica] >gi|507152529|gb|EOR30694.1| dithiol-disulfide isomerase [Elizabethkingia meningoseptica ATCC 13253 = NBRC 12535]	WP_016198432	0	100	229.18	111	23	11.7732
CDS_3505_Trasncript_21972	666	ATPase AAA [Elizabethkingia meningoseptica] >gi|507151077|gb|EOR29330.1| ATPase AAA [Elizabethkingia meningoseptica ATCC 13253 = NBRC 12535]	WP_016199723	0	100	415.616	203	43	11.5011
[truncated: 318 more rows]

## Sheet: other microbes
Sequence name	Sequence length	Hit Description	Hit Accession	E-Value	Similarity	Bit-Score	Alignment length	Read Count	FPKM	Bacteria/virus/fungus
[truncated: 88 more rows]
